# Supplementary material for: The Crosstalk Between Saliva Bacteria and Fungi in Early Childhood Caries
Source: Front Cell Infect Microbiol. 2022 Feb 14;12:845738. doi: 10.3389/fcimb.2022.845738 (PMC8884336; doi:10.3389/fcimb.2022.845738)
Supplement: Supplementary file 2 [file Table_1.xlsx]

## Sheet: Sheet1
Sample ID	Age (month)	Gender	dmfs	dmft	Caries Severity
3	63	male	0	0	CF
4	45	male	0	0	CF
25	40	male	0	0	CF
26	34	female	0	0	CF
27	44	female	0	0	CF
28	40	male	0	0	CF
29	39	male	0	0	CF
31	30	female	0	0	CF
39	36	male	0	0	CF
41	40	male	0	0	CF
42	35	female	0	0	CF
43	43	male	0	0	CF
45	39	male	0	0	CF
46	43	male	0	0	CF
47	35	male	0	0	CF
48	37	male	0	0	CF
49	38	male	0	0	CF
50	43	female	0	0	CF
5	64	female	2	2	ECC
6	53	male	3	3	ECC
9	38	male	2	2	ECC
13	65	female	4	4	ECC
15	51	female	1	1	ECC
16	45	female	1	1	ECC
32	41	female	2	2	ECC
33	36	female	2	2	ECC
34	56	female	2	2	ECC
35	38	male	2	2	ECC
36	39	male	1	1	ECC
52	46	female	2	1	ECC
53	48	male	2	2	ECC
54	42	female	3	3	ECC
56	42	female	1	1	ECC
8	42	female	5	5	S-ECC
11	38	male	4	2	S-ECC
12	53	female	5	3	S-ECC
14	46	male	4	3	S-ECC
17	60	female	9	6	S-ECC
19	53	male	5	5	S-ECC
20	53	male	7	7	S-ECC
21	44	female	6	4	S-ECC
22	44	male	5	4	S-ECC
23	70	male	31	13	S-ECC
24	65	female	27	10	S-ECC
37	52	male	6	5	S-ECC
55	34	female	3	3	S-ECC
57	39	female	6	4	S-ECC
58	32	female	6	6	S-ECC
59	34	male	6	4	S-ECC
60	42	female	12	8	S-ECC
61	38	female	12	8	S-ECC
62	48	female	21	14	S-ECC
63	60	male	12	7	S-ECC
64	59	female	23	11	S-ECC
65	46	female	15	9	S-ECC
