# Supplementary material for: The Crosstalk Between Saliva Bacteria and Fungi in Early Childhood Caries
Source: Front Cell Infect Microbiol. 2022 Feb 14;12:845738. doi: 10.3389/fcimb.2022.845738 (PMC8884336; doi:10.3389/fcimb.2022.845738)
Supplement: Supplementary file 3 [file Table_2.xlsx]

## Sheet: Sheet1
	Mean relative abundance(%)			p value
Genus	CF	ECC	SECC	Among 3 groups	CF vs. ECC	ECC vs. SECC	CF vs. SECC
Streptococcus	26.32±8.304	25.44±5.309	24.12±7.344	0.6805	0.9567	0.5671	0.3918
Neisseria	14.63±7.677	14.02±5.532	16±7.091	0.7915	0.7586	0.6538	0.5229
Prevotella	13.24±11.86	10.59±6.262	10.79±7.319	0.9502	0.8142	0.7926	0.9026
Veillonella	5.349±3.918	7.402±3.435	6.243±4.265	0.1837	0.05768	0.2589	0.5407
Haemophilus	6.229±3.06	5.245±2.437	5.98±2.93	0.5881	0.4477	0.3147	0.9783
Rothia	4.236±2.501	4.581±2.365	5.458±4.119	0.7361	0.7863	0.7926	0.407
Porphyromonas	4.216±3.28	3.842±2.606	3.526±2.049	0.8427	0.8424	0.7926	0.5589
TM7x	1.749±1.901	4.423±4.349	3.999±4.362	0.08168	0.04879	0.6537	0.06851
Gemella	3.074±1.609	2.336±1.03	2.787±1.361	0.3934	0.1639	0.3864	0.6735
Alloprevotella	2.99±2.434	2.334±1.416	2.584±2.141	0.8269	0.6775	0.9507	0.5589
Actinomyces	2.434±1.983	2.636±0.832	2.575±1.97	0.3808	0.1639	0.3001	0.7035
Leptotrichia	1.871±1.688	2.367±1.621	2.611±2.812	0.3599	0.193	0.5883	0.308
Granulicatella	1.907±0.6613	1.972±1.036	2.275±1.097	0.5847	0.8993	0.3949	0.3918
Fusobacterium	1.191±0.9958	1.357±0.6937	1.464±0.7126	0.1852	0.3113	0.9015	0.05192
Lautropia	1.361±1.308	1.048±1.102	0.9308±0.9313	0.5881	0.6513	0.6538	0.3079
norank_f__norank_o__Saccharimonadales	0.9489±1.063	1.282±1.416	0.708±0.9907	0.1753	0.3289	0.05128	0.5405
Selenomonas	0.4036±0.6484	1.13±1.625	0.8232±1.463	0.1593	0.07346	0.2397	0.321
Capnocytophaga	0.6014±0.3951	0.8167±0.638	0.5±0.3567	0.1127	0.2944	0.05508	0.211
Corynebacterium	0.6667±0.5999	0.8422±1.386	0.4256±0.3748	0.3962	0.7177	0.5567	0.1496
Aggregatibacter	0.6863±0.672	0.4393±0.4652	0.492±0.5146	0.615	0.3472	0.6206	0.5773
Campylobacter	0.4268±0.2771	0.5752±0.4458	0.4481±0.3474	0.554	0.3855	0.3147	1
unclassified_k__norank_d__Bacteria	0.4094±0.3311	0.4089±0.2052	0.4227±0.1991	0.6333	0.5627	0.9383	0.3344
norank_f__norank_o__Clostridia_UCG-014	0.438±0.5529	0.3249±0.2717	0.3775±0.514	0.9581	0.9712	0.8771	0.7649
Bergeyella	0.4134±0.4043	0.3598±0.3824	0.3447±0.4235	0.5599	0.3755	0.9877	0.3482
Oribacterium	0.2961±0.2103	0.3079±0.1996	0.3708±0.6053	0.9552	0.8	0.8406	0.8918
unclassified_o__Lactobacillales	0.2726±0.1336	0.2481±0.1255	0.275±0.1329	0.85	0.6511	0.6096	0.9566
Actinobacillus	0.2903±0.5627	0.152±0.2488	0.3002±0.5999	0.5874	0.7414	0.3598	0.4336
Megasphaera	0.3078±0.4806	0.1941±0.3147	0.2286±0.3649	0.7504	0.9421	0.5873	0.4871
norank_f__norank_o__Absconditabacteriales_SR1	0.232±0.2795	0.3082±0.6141	0.1575±0.3326	0.2109	0.7722	0.2453	0.09155
Streptobacillus	0.1977±0.2462	0.1745±0.2054	0.2077±0.2555	0.6409	0.5376	0.3851	0.5679
