# Supplementary material for: The Crosstalk Between Saliva Bacteria and Fungi in Early Childhood Caries
Source: Front Cell Infect Microbiol. 2022 Feb 14;12:845738. doi: 10.3389/fcimb.2022.845738 (PMC8884336; doi:10.3389/fcimb.2022.845738)
Supplement: Supplementary file 4 [file Table_3.xlsx]

## Sheet: Sheet1
Genus	Mean relative abundance(%)			p value
	CF	ECC	SECC	Among 3 groups	CF vs. ECC	ECC vs. SECC	CF vs. SECC
g__Centipeda	0.03105±0.03696	0.05687±0.0676	0.02429±0.0431	0.03356	0.08753	0.00967	0.4671
g__Simonsiella	0	0	0.01627±0.04445	0.04197	-	0.09052	0.0638
g__Slackia	0	0	0.0008914±0.001935	0.04173	-	0.08986	0.06334
g__TM7x	1.749±1.901	4.423±4.349	3.999±4.362	0.08168	0.04879	0.6537	0.06851
g__Parvimonas	0.006809±0.01588	0.02647±0.03746	0.02763±0.07833	0.1074	0.03664	0.2925	0.2433
g__Pseudopropionibacterium	0.09805±0.09939	0.08432±0.1592	0.04256±0.04235	0.1053	0.1111	0.8522	0.04662
g__F0332	0.02533±0.03708	0.02255±0.04546	0.007799±0.01188	0.1293	0.4165	0.3775	0.03975
g__Dialister	0.004085±0.007378	0.005883±0.01035	0.01003±0.01215	0.09514	0.8369	0.1315	0.0461
g__Eubacterium_brachy_group	0	0.0009805±0.002748	0.001783±0.003563	0.1035	0.1261	0.4822	0.03513
