# Supplementary material for: The Crosstalk Between Saliva Bacteria and Fungi in Early Childhood Caries
Source: Front Cell Infect Microbiol. 2022 Feb 14;12:845738. doi: 10.3389/fcimb.2022.845738 (PMC8884336; doi:10.3389/fcimb.2022.845738)
Supplement: Supplementary file 5 [file Table_4.xlsx]

## Sheet: Sheet1
	Mean relative abundance (%)			Pvalue
Genus	CF	ECC	SECC	Among 3 groups	CF vs. ECC	ECC vs. SECC	CF vs. SECC
Candida	32.49±20.7	32.45±19.71	24.91±9.892	0.3567	0.8424	0.2721	0.2062
unclassified_k__Fungi	7.282±5.749	7.122±7.079	14.96±17.68	0.5435	0.4586	0.3454	0.5407
Cladosporium	7.368±5.778	7.156±4.835	7.81±5.312	0.881	0.9712	0.5883	0.7753
Aspergillus	3.638±2.888	8.364±12.06	5.873±6.027	0.6914	0.6255	0.8893	0.3843
Wallemia	1.178±1.627	6.06±11.03	2.634±5.425	0.248	0.1206	0.2705	0.4349
Malassezia	5.088±10.09	1.772±2.099	1.773±2.417	0.9317	0.6644	0.9877	0.8491
unclassified_c__Sordariomycetes	2.444±3.384	1.488±1.822	3.006±3.184	0.237	0.4146	0.1032	0.362
Pleurotus	1.553±2.167	2.751±8.304	1.42±1.738	0.3182	0.2963	0.1391	0.7088
Trichosporon	2.534±9.657	1.147±2.701	2.934±11.34	0.5469	0.251	0.6078	0.6241
Cutaneotrichosporon	0.6762±1.432	0.3458±0.5782	1.918±4.31	0.9266	0.9535	0.6735	0.86
Rhodotorula	1.133±1.48	0.9594±0.8944	1.855±5.914	0.2674	0.4976	0.06663	0.7025
Agaricus	0.4846±2.056	2.147±7.005	1.321±2.338	0.04708	0.02608	0.7541	0.02014
Cryptococcus_f__Tremellaceae	1.121±2.164	0.9221±1.539	1.092±1.564	0.6163	0.3771	0.8487	0.4158
Penicillium	1.139±2.982	1.243±1.87	0.7996±0.9022	0.2045	0.1508	0.9255	0.107
Exophiala	0.8545±3.351	0.1724±0.4425	1.613±6.095	0.6409	0.3243	0.7071	0.6406
Alternaria	0.8994±1.526	0.5588±0.8564	0.8192±1.383	0.5443	0.7068	0.3292	0.4401
Naganishia	0.9643±1.471	0.3945±0.735	0.7204±1.394	0.3368	0.1982	0.9576	0.2339
unclassified_o__Saccharomycetales	1.114±3.962	0.2767±0.4749	0.5313±1.032	0.4262	0.2785	0.8516	0.2585
unclassified_f__Trichomeriaceae	0.3189±0.6868	0.1754±0.4518	1.077±3.461	0.8204	0.9142	0.5495	0.6899
unclassified_p__Ascomycota	1.154±1.819	0.2641±0.5969	0.3101±0.4316	0.1594	0.07533	0.5614	0.1647
Peroneutypa	0.5548±0.9661	0.5439±0.6219	0.4662±0.727	0.7916	0.4519	0.4907	0.9656
unclassified_f__Dipodascaceae	0.5935±1.185	0.2763±0.7648	0.6105±1.431	0.9795	0.8463	0.9555	0.9219
Peniophora	0.5252±0.9169	0.7156±1.315	0.2891±0.5311	0.6509	0.984	0.4907	0.3985
Fusarium	0.7831±1.221	0.4267±0.6622	0.2443±0.477	0.6734	0.7881	0.5762	0.4075
Phaeosphaeria	0.3858±0.7195	0.3082±0.5568	0.6195±0.9162	0.6723	0.9836	0.5002	0.4389
Symmetrospora	0.701±1.819	0.2005±0.3673	0.3429±0.954	0.9897	1	0.9454	0.8901
Nigrospora	0.1874±0.513	0.1395±0.285	0.7834±1.998	0.3816	0.4001	0.574	0.1835
Botrytis	0.298±1.043	0.5879±1.395	0.3625±0.66	0.5515	0.5109	0.8482	0.2678
Trametes	0.4445±1.017	0.253±0.6708	0.4463±0.7564	0.7601	0.6014	0.483	0.8699
Filobasidium	0.2447±0.4378	0.5178±1.172	0.4027±0.9603	0.7243	0.9165	0.5934	0.4405
