# Supplementary material for: The Crosstalk Between Saliva Bacteria and Fungi in Early Childhood Caries
Source: Front Cell Infect Microbiol. 2022 Feb 14;12:845738. doi: 10.3389/fcimb.2022.845738 (PMC8884336; doi:10.3389/fcimb.2022.845738)
Supplement: Supplementary file 6 [file Table_5.xlsx]

## Sheet: Sheet1
	Mean relative abundance (%)			p value
Genus	CF	ECC	SECC	Among 3 groups	CF vs. ECC	ECC vs. SECC	CF vs. SECC
Agaricus	0.4846±2.056	2.147±7.005	1.321±2.338	0.04708	0.02608	0.7541	0.02014
unclassified_o__Hypocreales	0.1778±0.3401	0.6617±1.432	0.0194±0.06527	0.04079	0.2521	0.01206	0.1801
Bjerkandera	0.2483±0.7315	0.1277±0.4903	0.3343±0.4544	0.03724	0.2201	0.01662	0.1405
Mycosphaerella	0.2311±0.6766	0.0003387±0.001312	0	0.04482	0.1923	0.2477	0.02313
Subulicystidium	0.0539±0.1645	0.1388±0.3072	0	0.007098	0.1815	0.001597	0.05306
Hanseniaspora	0	0.03488±0.06933	0.06719±0.2341	0.01444	0.004035	0.1662	0.0638
Kazachstania	0	0	0.09906±0.2485	0.01763	NA	0.05413	0.03526
Lodderomyces	0	0.01863±0.03785	0	0.00356	0.02357	0.01254	NA
Neoascochyta	0.1738±0.334	0	0.08243±0.3233	0.05047	0.03205	0.2525	0.1341
unclassified_o__Capnodiales	0.0002822±0.001197	0.1317±0.38	0.02863±0.09734	0.05099	0.03376	0.08966	0.6553
Psathyrella	0.2467±0.8607	0.2103±0.469	0.1413±0.4815	0.1452	0.4366	0.3905	0.04668
Auricularia	0.03725±0.1124	0.01219±0.04722	0.001154±0.005415	0.07268	0.1544	0.7824	0.04413
unclassified_f__Didymellaceae	0.245±0.5673	0.3634±1.056	0.456±0.6418	0.0835	0.6878	0.04893	0.09732
Kodamaea	0.1913±0.4436	0.7332±2.005	0.06003±0.2037	0.08254	0.438	0.02697	0.1341
Sterigmatomyces	0.02963±0.09623	0.2601±0.5264	0.004618±0.02166	0.05645	0.2202	0.02069	0.2102
Phlebia	0.05898±0.1571	0	0.07827±0.1533	0.09998	0.1108	0.03199	0.4916
Mrakia	0.0002822±0.001197	0.05486±0.1289	0	0.06286	0.1912	0.03371	0.2913
unclassified_c__Agaricomycetes	0.2568±1.078	0.04572±0.1715	0	0.1219	0.582	0.03371	0.1218
unclassified_o__Tremellales	0.09934±0.4139	0.01727±0.03756	0	0.1133	0.5052	0.03371	0.1218
unclassified_o__Auriculariales	0.009031±0.03831	0.01388±0.04439	0	0.0734	0.2382	0.03371	0.2913
Phialemoniopsis	0.009313±0.01407	0.001693±0.004148	0.01131±0.0178	0.05699	0.08064	0.01669	0.6235
