# Supplementary material for: The Crosstalk Between Saliva Bacteria and Fungi in Early Childhood Caries
Source: Front Cell Infect Microbiol. 2022 Feb 14;12:845738. doi: 10.3389/fcimb.2022.845738 (PMC8884336; doi:10.3389/fcimb.2022.845738)
Supplement: Supplementary file 7 [file Table_6.xlsx]

## Sheet: Type 1
Species_name	11	13	20	22	27	32	36	39	48	SUM	Per
g__Cladosporium	3172	3079	2378	4544	1804	3017	2762	2107	2170	25033	0.1413
g__Candida	2814	2834	1876	4098	352	3166	1851	3284	3303	23578	0.1331
g__unclassified_k__Fungi	226	3310	4318	719	1007	423	2803	845	645	14296	0.0807
g__Malassezia	307	98	2194	347	7844	1458	844	162	105	13359	0.0754
g__Aspergillus	306	274	434	455	407	112	743	1195	634	4560	0.0257
g__unclassified_o__Saccharomycetales	529	279	15	2	0	117	0	0	3321	4263	0.0241
g__Alternaria	406	408	98	1182	73	181	0	0	985	3333	0.0188
g__unclassified_c__Sordariomycetes	616	293	418	0	19	834	256	153	431	3020	0.017
g__Wallemia	219	52	262	0	64	495	498	442	478	2510	0.0142
g__Cutaneotrichosporon	1613	191	0	269	84	262	0	76	0	2495	0.0141
g__Rhodotorula	0	183	0	309	109	138	315	810	538	2402	0.0136
g__Filobasidium	0	743	0	599	235	569	0	0	77	2223	0.0125
g__Fusarium	413	243	72	72	391	0	222	579	151	2143	0.0121
g__Botrytis	0	708	0	386	81	854	0	0	102	2131	0.012
g__Trametes	6	249	478	332	22	468	0	177	149	1881	0.0106
g__Kodamaea	0	0	169	0	92	1536	0	0	51	1848	0.0104
g__Symmetrospora	242	0	868	33	213	0	217	0	260	1833	0.0103
g__Penicillium	46	522	587	506	6	2	0	0	147	1816	0.0102
g__Trichosporon	714	117	207	421	0	1	0	205	0	1665	0.0094
g__Coprinellus	407	325	224	28	233	4	0	346	63	1630	0.0092
g__Peroneutypa	64	229	376	0	38	211	290	213	135	1556	0.0088
g__unclassified_p__Ascomycota	142	0	85	282	58	0	462	452	56	1537	0.0087
g__Phaeosphaeria	153	331	0	202	56	0	0	439	220	1401	0.0079
g__unclassified_f__Didymellaceae	310	0	0	5	0	2	785	202	37	1341	0.0076
g__Cryptococcus_f__Tremellaceae	457	229	331	0	0	307	0	0	0	1324	0.0075
g__Periconia	28	431	0	152	101	146	439	0	1	1298	0.0073
g__Phaeosphaeriopsis	390	0	42	0	0	237	0	555	60	1284	0.0072
g__Paramycosphaerella	0	0	0	0	0	0	1184	0	0	1184	0.0067
g__Cercospora	270	109	0	31	34	143	274	157	146	1164	0.0066
g__Debaryomyces	0	467	0	204	12	285	0	0	87	1055	0.006
g__Peniophora	0	0	0	0	222	205	0	613	0	1040	0.0059
g__Lithophila	24	64	0	0	0	213	0	476	256	1033	0.0058
g__Zasmidium	0	0	0	0	212	0	800	0	0	1012	0.0057
g__unclassified_f__Phaeosphaeriaceae	219	311	181	0	135	0	157	0	0	1003	0.0057
g__Lentinula	21	0	108	0	540	16	295	0	0	980	0.0055
g__Erythrobasidium	228	0	98	541	0	105	0	0	0	972	0.0055
g__Pleurotus	98	224	0	236	0	1	0	324	31	914	0.0052
g__Colletotrichum	111	114	0	0	8	65	419	0	170	887	0.005
g__Leptospora	0	130	184	0	95	0	156	221	70	856	0.0048
g__Spissiomyces	0	0	55	117	667	0	0	0	0	839	0.0047
g__Epicoccum	132	0	0	0	690	0	0	0	0	822	0.0046
g__Cystobasidium	110	0	15	0	0	218	0	85	385	813	0.0046
g__Agaricus	745	17	0	26	0	0	0	0	0	788	0.0044
g__Schizophyllum	178	146	0	0	182	2	0	0	272	780	0.0044
g__Bjerkandera	66	0	0	185	0	3	374	0	98	726	0.0041
g__Stagonosporopsis	0	0	0	0	110	196	0	411	0	717	0.004
g__Nigrospora	0	140	343	0	0	162	0	63	0	708	0.004
g__unclassified_f__Sclerotiniaceae	0	0	160	168	0	3	313	0	0	644	0.0036
g__Emmia	141	0	0	0	277	122	0	100	4	644	0.0036
g__Naganishia	69	0	391	0	40	0	0	118	0	618	0.0035
g__Wickerhamomyces	0	0	0	134	0	0	479	0	4	617	0.0035
g__Vishniacozyma	246	0	0	0	42	0	187	0	140	615	0.0035
g__Aureobasidium	16	35	18	215	62	98	104	13	31	592	0.0033
g__unclassified_f__Trichomeriaceae	126	62	147	217	0	0	0	20	15	587	0.0033
g__unclassified_o__Hypocreales	0	92	0	0	0	54	275	125	0	546	0.0031
g__Psathyrella	0	0	402	0	58	0	0	1	75	536	0.003
g__Dokmaia	0	0	0	0	29	391	0	107	8	535	0.003
g__Paraphoma	0	363	0	0	0	0	0	158	0	521	0.0029
g__Sporobolomyces	0	0	460	0	59	0	0	0	0	519	0.0029
g__Lentinus	0	0	0	108	27	0	380	0	0	515	0.0029
g__Amphobotrys	0	0	0	0	0	0	0	501	0	501	0.0028
g__Didymella	140	48	102	193	15	0	0	0	0	498	0.0028
g__Neoascochyta	0	0	62	0	75	0	0	242	119	498	0.0028
g__unclassified_o__Glomerellales	0	418	0	0	0	0	0	0	70	488	0.0028
g__Coprinopsis	182	0	0	0	3	73	0	0	215	473	0.0027
g__Clonostachys	0	54	0	0	0	1	0	158	255	468	0.0026
g__unclassified_o__Agaricales	0	0	0	0	263	119	0	67	0	449	0.0025
g__Exophiala	180	0	28	0	220	13	0	0	0	441	0.0025
g__Ophiosphaerella	0	46	0	0	0	0	227	16	141	430	0.0024
g__Setophoma	0	131	0	184	16	0	0	99	0	430	0.0024
g__unclassified_o__Capnodiales	43	0	0	81	0	0	290	0	0	414	0.0023
g__Hannaella	136	0	0	0	22	0	0	146	106	410	0.0023
g__Ustilaginoidea	0	0	0	0	0	0	0	254	149	403	0.0023
g__Eichleriella	0	0	0	0	401	0	0	0	0	401	0.0023
g__Rhodosporidiobolus	0	0	0	0	41	146	0	203	0	390	0.0022
g__Sclerotinia	342	0	0	0	0	0	0	0	0	342	0.0019
g__Engyodontium	0	327	0	0	10	0	0	0	0	337	0.0019
g__Preussia	0	0	0	337	0	0	0	0	0	337	0.0019
g__Bulleribasidium	0	0	0	192	0	0	0	0	133	325	0.0018
g__Peniophorella	0	0	0	0	0	130	0	0	188	318	0.0018
g__Phlebiopsis	0	0	0	0	0	0	0	284	0	284	0.0016
g__Buckleyzyma	0	0	0	269	0	0	0	0	0	269	0.0015
g__Tausonia	265	0	0	0	0	0	0	0	0	265	0.0015
g__Toxicocladosporium	0	0	0	0	0	0	264	0	0	264	0.0015
g__Favolus	0	156	0	0	0	43	0	0	65	264	0.0015
g__unclassified_f__Dipodascaceae	262	0	0	0	0	0	0	0	1	263	0.0015
g__Cerrena	60	0	63	0	29	0	0	110	0	262	0.0015
g__unclassified_o__Russulales	0	0	0	0	0	0	0	196	61	257	0.0015
g__Flammulina	124	0	117	0	14	0	0	0	0	255	0.0014
g__Mortierella	0	0	0	0	66	98	0	89	0	253	0.0014
g__unclassified_o__Hymenochaetales	0	0	0	0	0	0	250	0	0	250	0.0014
g__Sphaerellopsis	0	0	0	0	0	0	0	0	246	246	0.0014
g__Hyphodontia	0	0	0	0	17	224	0	0	0	241	0.0014
g__Gymnopilus	233	0	0	0	0	0	0	0	0	233	0.0013
g__Phanerochaete	0	0	193	0	39	0	0	0	0	232	0.0013
g__unclassified_f__Teratosphaeriaceae	0	0	0	0	29	0	200	0	0	229	0.0013
g__Blastobotrys	0	0	0	0	228	0	0	0	0	228	0.0013
g__Acremonium	21	30	42	45	33	0	0	0	54	225	0.0013
g__Cryptomarasmius	0	0	0	0	5	214	0	0	0	219	0.0012
g__Phialemonium	60	152	3	0	0	0	0	0	0	215	0.0012

## Sheet: Type 2
Species_name	12	14	16	17	19	23	25	28	29	3	31	34	41	42	43	47	49	52	56	8	SUM	Per
g__Candida	5146	4718	5320	5513	4583	6501	1533	1978	606	7410	8611	6618	6908	8308	7988	5474	7304	7766	6141	7783	116209	0.2952
g__Cladosporium	2018	3238	2338	1327	1803	1184	5232	530	1490	1475	548	1001	1317	879	455	2358	1505	1325	1607	1537	33167	0.0842
g__unclassified_k__Fungi	1315	1248	1781	2	1331	911	565	648	2621	1090	4069	829	921	1731	678	163	3518	3076	519	2138	29154	0.074
g__Cutaneotrichosporon	1811	0	118	0	3445	0	412	8106	0	0	85	0	0	100	0	17	0	359	21	433	14907	0.0379
g__Aspergillus	902	119	408	0	214	431	1652	147	618	0	486	1522	1183	1727	1303	665	53	719	707	855	13711	0.0348
g__unclassified_c__Sordariomycetes	717	92	1118	218	637	2570	513	135	600	255	1096	0	8	10	1004	0	606	565	666	1349	12159	0.0309
g__Malassezia	481	63	275	23	115	452	1281	227	3834	304	132	979	448	217	19	161	226	126	117	1073	10553	0.0268
g__Exophiala	0	0	0	5572	1171	0	0	2803	0	0	0	315	0	0	0	5	0	0	154	0	10020	0.0254
g__Rhodotorula	153	0	173	5467	41	0	814	105	0	0	0	662	0	406	553	408	0	0	416	0	9198	0.0234
g__Wallemia	698	171	819	0	27	29	908	80	507	0	19	664	0	971	0	193	464	0	380	376	6306	0.016
g__Agaricus	315	1099	40	0	731	934	0	0	0	1717	0	0	0	0	0	0	0	0	0	58	4894	0.0124
g__unclassified_f__Trichomeriaceae	0	3217	0	222	54	236	0	0	0	0	0	0	0	0	0	0	173	0	0	445	4347	0.011
g__Penicillium	0	22	500	0	338	296	2	0	851	0	0	3	2	592	0	56	0	1262	61	0	3985	0.0101
g__Pleurotus	0	15	0	0	0	76	0	0	0	0	2	1	642	366	669	436	0	1297	0	0	3504	0.0089
g__Naganishia	0	0	0	0	180	0	950	355	685	0	276	0	4	0	2	0	519	0	80	345	3396	0.0086
g__Trichosporon	274	0	0	0	0	0	0	0	0	913	32	1191	0	0	714	0	0	137	0	0	3261	0.0083
g__unclassified_p__Ascomycota	0	65	96	0	51	0	0	130	134	1031	243	0	87	0	3	17	1158	0	25	0	3040	0.0077
g__Peniophora	0	305	738	0	16	0	476	26	0	225	0	708	0	0	0	0	142	0	378	0	3014	0.0077
g__Geotrichum	0	0	1746	0	0	0	0	0	0	0	0	0	0	0	1	0	0	0	1247	0	2994	0.0076
g__Cryptococcus_f__Tremellaceae	0	0	0	0	0	660	0	0	694	177	368	2	3	0	0	0	0	764	306	0	2974	0.0076
g__Peroneutypa	330	0	0	0	23	0	0	41	629	0	121	234	102	113	0	574	0	0	302	97	2566	0.0065
g__unclassified_f__Dipodascaceae	0	0	24	0	679	0	0	110	0	0	0	0	0	0	827	329	0	0	558	0	2527	0.0064
g__Alternaria	209	0	0	0	208	1	631	17	3	1	470	454	501	0	1	0	0	0	0	0	2496	0.0063
g__Sphaerellopsis	0	0	0	0	0	0	0	0	0	0	0	0	2344	0	0	0	0	0	0	0	2344	0.006
g__Leptospora	194	194	697	0	130	0	0	61	342	0	0	149	1	1	488	0	0	0	0	0	2257	0.0057
g__Fusarium	0	0	450	0	37	0	659	87	0	0	0	0	652	113	0	0	141	0	70	0	2209	0.0056
g__Symmetrospora	0	41	0	0	0	0	0	0	1511	0	0	23	3	207	0	289	0	0	116	0	2190	0.0056
g__Erythrobasidium	0	794	0	0	320	0	0	0	174	333	0	116	195	0	0	0	0	0	0	0	1932	0.0049
g__unclassified_f__Didymellaceae	27	377	256	98	1	181	0	5	0	0	0	0	0	4	46	55	449	0	0	378	1877	0.0048
g__unclassified_o__Hypocreales	0	0	0	0	3	0	0	6	0	0	0	1051	22	223	0	119	0	0	418	0	1842	0.0047
g__Gibberella	986	473	0	0	0	0	0	0	0	0	1	0	0	276	0	0	0	0	47	0	1783	0.0045
g__Botrytis	0	277	0	0	217	0	0	0	0	873	0	0	0	0	0	0	0	0	0	379	1746	0.0044
g__Podosphaera	0	0	137	0	16	0	277	61	0	0	2	0	0	0	0	257	0	0	0	844	1594	0.004
g__Filobasidium	0	199	0	206	0	665	237	0	0	0	0	0	0	0	0	178	0	0	46	0	1531	0.0039
g__unclassified_f__Phaeosphaeriaceae	0	85	0	0	270	0	0	22	312	39	0	0	397	120	0	0	0	2	90	191	1528	0.0039
g__unclassified_o__Saccharomycetales	0	161	2	1	34	504	0	64	19	0	2	264	0	1	394	2	1	3	59	3	1514	0.0038
g__Chaetomium	0	0	0	0	51	808	0	127	0	0	0	0	0	0	0	0	0	441	0	0	1427	0.0036
g__Pseudopithomyces	0	0	0	0	0	0	0	0	0	0	0	0	0	0	0	1399	0	0	0	0	1399	0.0036
g__Stagonosporopsis	0	76	0	0	0	0	0	0	0	0	120	0	0	0	1076	7	0	0	0	0	1279	0.0032
g__unclassified_o__Agaricales	532	0	38	0	0	240	0	0	0	0	0	263	112	55	0	0	0	0	0	0	1240	0.0031
g__Coprinellus	0	0	0	0	60	0	0	65	0	0	144	0	0	50	0	375	383	0	17	122	1216	0.0031
g__unclassified_f__Erysiphaceae	0	0	0	0	0	0	0	1	0	1110	0	0	0	0	0	0	0	0	0	0	1111	0.0028
g__Didymella	768	0	0	0	65	0	0	137	3	0	0	0	135	0	0	0	0	0	0	0	1108	0.0028
g__Bjerkandera	0	0	0	0	238	87	0	0	0	0	1	0	0	1	609	70	101	0	0	0	1107	0.0028
g__Psathyrella	0	0	0	0	0	0	12	0	722	0	3	241	3	0	0	0	0	104	0	0	1085	0.0028
g__unclassified_c__Agaricomycetes	0	0	0	0	0	0	0	0	0	0	0	0	901	0	0	0	0	0	131	0	1032	0.0026
g__Sporobolomyces	0	0	0	0	16	0	0	43	848	0	0	28	4	0	0	0	0	0	0	0	939	0.0024
g__Lithophila	0	172	0	0	0	0	0	0	0	0	0	0	0	189	0	14	0	232	324	0	931	0.0024
g__Stemphylium	0	0	0	0	0	0	0	0	0	0	1	0	0	0	0	921	0	0	0	0	922	0.0023
g__unclassified_c__Dothideomycetes	463	0	39	0	0	0	0	0	0	0	0	0	0	0	0	0	414	0	0	0	916	0.0023
g__unclassified_p__Basidiomycota	94	1	0	0	17	6	476	44	15	0	8	2	0	0	0	237	0	6	0	6	912	0.0023
g__Trametes	0	0	0	0	16	0	0	36	804	0	0	1	1	0	0	0	46	0	0	0	904	0.0023
g__Marasmius	0	0	0	0	0	0	0	0	0	0	0	0	0	0	485	390	0	0	0	0	875	0.0022
g__Nigrospora	0	0	0	163	0	0	0	0	0	0	219	2	0	0	0	382	0	11	97	0	874	0.0022
g__Ophiosphaerella	315	14	0	0	0	82	9	0	0	225	0	0	98	0	24	72	0	0	1	0	840	0.0021
g__Dokmaia	0	0	0	0	0	0	0	0	0	0	0	0	0	396	0	0	0	0	422	0	818	0.0021
g__Mycosphaerella	0	0	0	0	0	0	476	0	0	0	0	0	0	0	0	335	0	0	0	0	811	0.0021
g__Grammothele	0	0	189	0	0	0	0	0	0	0	0	603	0	0	0	0	0	0	0	0	792	0.002
g__unclassified_o__Xylariales	0	0	0	0	80	0	0	187	0	0	0	0	511	0	0	13	0	0	0	0	791	0.002
g__Phanerochaete	0	0	0	0	28	0	0	58	406	0	280	2	0	0	0	0	0	0	0	0	774	0.002
g__Periconia	0	0	220	0	8	0	0	0	0	153	0	86	0	0	0	0	275	0	0	0	742	0.0019
g__Hannaella	0	0	0	0	0	442	0	0	1	0	0	0	0	226	0	0	0	0	71	0	740	0.0019
g__Ochroconis	0	0	0	0	208	0	0	515	0	0	0	0	0	0	0	0	0	0	0	0	723	0.0018
g__Neocosmospora	0	0	0	0	88	0	0	212	0	227	0	0	0	1	0	194	0	0	0	0	722	0.0018
g__unclassified_o__Malasseziales	0	0	9	0	10	1	594	4	17	36	0	2	33	0	0	5	0	0	0	5	716	0.0018
g__Rhizoctonia	0	0	0	0	25	0	0	61	0	0	0	0	0	165	0	458	0	0	0	0	709	0.0018
g__Epicoccum	1	68	59	0	0	0	0	0	0	0	0	0	447	0	0	0	0	0	0	134	709	0.0018
g__Calyptella	0	0	0	0	0	0	0	0	0	0	0	0	0	0	700	0	0	0	0	0	700	0.0018
g__Saccharomyces	0	0	0	0	45	389	0	1	0	2	8	0	3	0	0	241	0	0	7	0	696	0.0018
g__Sporormiella	0	0	0	0	0	0	0	0	0	0	0	677	0	0	0	0	0	0	0	0	677	0.0017
g__Colletotrichum	0	0	0	0	50	0	0	121	0	0	0	0	0	0	503	1	0	0	0	0	675	0.0017
g__Cercospora	0	167	0	7	0	0	74	0	0	0	2	1	189	2	113	28	0	0	81	0	664	0.0017
g__Pseudombrophila	0	0	0	0	0	0	659	0	0	0	0	0	0	0	0	0	0	0	0	0	659	0.0017
g__Lophotrichus	0	0	0	0	0	0	0	0	0	654	0	0	0	0	0	0	0	0	0	0	654	0.0017
g__Phaeosphaeriopsis	0	372	0	0	0	0	0	0	0	0	0	1	0	102	0	0	158	0	9	0	642	0.0016
g__Schizophyllum	0	0	0	0	0	0	0	0	0	0	1	0	0	0	0	559	0	0	81	0	641	0.0016
g__Corynespora	0	0	0	0	0	0	0	0	0	0	0	0	342	0	0	0	298	0	0	0	640	0.0016
g__Ustilaginoidea	0	0	0	0	0	0	0	0	0	0	95	0	0	89	0	0	317	0	132	0	633	0.0016
g__Limonomyces	0	0	0	0	0	0	0	0	0	0	632	0	0	0	0	0	0	0	0	0	632	0.0016
g__Curvularia	0	0	0	0	0	0	0	0	0	0	0	0	0	0	0	0	0	619	0	0	619	0.0016
g__Thermoascus	0	0	0	0	0	614	0	0	0	0	0	0	0	0	0	0	0	0	0	0	614	0.0016
g__Cystobasidium	0	0	0	0	0	0	0	0	0	0	0	0	0	269	0	129	0	0	205	0	603	0.0015
g__Kodamaea	0	0	0	0	0	0	0	0	302	0	0	0	3	0	0	0	0	0	274	0	579	0.0015
g__Papiliotrema	0	0	240	0	0	0	0	0	0	0	331	0	0	0	0	0	0	0	0	0	571	0.0015
g__unclassified_o__Glomerellales	0	0	0	0	0	0	0	0	0	562	0	0	0	0	0	0	0	0	0	0	562	0.0014
g__Clavispora	0	0	530	0	0	0	0	0	0	0	0	0	0	6	0	0	0	0	0	0	536	0.0014
g__Pseudohyphozyma	0	0	0	0	0	0	0	0	0	0	0	0	0	0	0	0	488	0	0	0	488	0.0012
g__Zymoseptoria	0	0	0	0	0	470	0	0	0	0	0	0	0	0	0	0	0	0	0	0	470	0.0012
g__Ramularia	0	0	0	0	0	0	0	0	222	0	0	0	1	0	0	170	0	0	74	0	467	0.0012
g__Coprinopsis	0	0	0	0	70	0	0	174	0	0	0	0	0	0	0	221	0	0	0	0	465	0.0012
g__Clonostachys	0	0	0	0	0	0	0	0	0	0	0	0	0	0	0	0	0	0	463	0	463	0.0012
g__Itersonilia	0	0	0	0	83	0	0	0	0	0	0	0	0	0	0	379	0	0	0	0	462	0.0012
g__Phaeosphaeria	0	0	0	0	0	0	0	0	0	0	0	218	199	13	0	0	0	0	27	0	457	0.0012
g__Hypoxylon	2	0	0	0	0	0	0	0	0	0	0	0	0	0	447	0	0	0	0	0	449	0.0011
g__Monascus	0	0	0	0	0	0	440	0	0	0	0	0	0	0	0	0	0	0	0	0	440	0.0011
g__Amanita	0	0	0	0	0	0	0	0	0	0	414	1	0	0	0	0	0	0	0	0	415	0.0011
g__Aureobasidium	19	151	0	0	0	0	0	3	4	132	98	0	0	1	0	0	0	0	0	0	408	0.001
g__Hyphodontia	0	0	0	0	0	0	0	0	0	0	387	0	0	0	0	0	0	0	0	0	387	0.001
g__unclassified_o__Russulales	0	0	0	0	33	0	0	69	0	0	0	0	0	170	0	104	0	0	0	0	376	0.001
g__Wickerhamomyces	0	0	0	302	0	0	0	0	0	0	0	0	0	2	0	0	0	60	0	0	364	0.0009

## Sheet: Type 3
Species_name	15	35	54	55	60	64	SUM	Per
g__Aspergillus	4817	6727	6790	2277	4448	3302	28361	0.2401
g__Candida	4804	1941	3899	6653	3142	5147	25586	0.2166
g__Wallemia	5120	7502	1603	2728	4532	537	22022	0.1864
g__Cladosporium	829	677	991	1754	486	1769	6506	0.0551
g__unclassified_k__Fungi	737	435	549	29	249	201	2200	0.0186
g__unclassified_c__Sordariomycetes	14	0	48	0	1622	37	1721	0.0146
g__Naganishia	35	3	344	805	261	72	1520	0.0129
g__Pleurotus	0	0	115	418	210	752	1495	0.0127
g__Penicillium	225	95	250	259	74	224	1127	0.0095
g__unclassified_o__Saccharomycetales	27	28	17	1	390	628	1091	0.0092
g__Nigrospora	0	0	0	0	688	326	1014	0.0086
g__Cryptococcus_f__Tremellaceae	14	20	0	0	41	834	909	0.0077
g__Peroneutypa	9	12	108	241	57	402	829	0.007
g__unclassified_f__Metschnikowiaceae	8	6	0	593	0	209	816	0.0069
g__Malassezia	84	86	279	114	67	151	781	0.0066
g__Sterigmatomyces	187	266	289	0	20	0	762	0.0065
g__Debaryomyces	272	419	56	0	0	0	747	0.0063
g__Hannaella	326	4	0	0	95	276	701	0.0059
g__Amanita	0	0	0	588	0	96	684	0.0058
g__Itersonilia	0	0	370	282	0	0	652	0.0055
g__Cutaneotrichosporon	29	41	0	470	84	0	624	0.0053
g__Cercospora	55	5	57	0	142	279	538	0.0046
g__Alternaria	22	28	156	1	116	121	444	0.0038
g__Didymella	114	60	0	0	237	0	411	0.0035
g__Rhodotorula	24	31	202	1	0	141	399	0.0034
g__Leptospora	7	6	47	144	50	134	388	0.0033
g__Cystofilobasidium	0	0	373	0	0	0	373	0.0032
g__Ophiosphaerella	0	0	96	166	106	0	368	0.0031
g__unclassified_p__Ascomycota	9	13	49	83	0	212	366	0.0031
g__Tausonia	10	14	140	197	0	0	361	0.0031
g__Vishniacozyma	18	25	294	0	0	0	337	0.0029
g__unclassified_o__Xylariales	230	0	0	0	105	0	335	0.0028
g__Peniophorella	0	0	156	169	0	0	325	0.0028
g__unclassified_p__Basidiomycota	4	2	48	0	0	257	311	0.0026
g__Cochliobolus	0	0	0	0	0	311	311	0.0026
g__Metarhizium	0	0	0	0	0	302	302	0.0026
g__Symmetrospora	22	28	185	1	0	57	293	0.0025
g__Fusarium	67	0	144	54	28	0	293	0.0025
g__Phaeosphaeriopsis	0	0	53	0	0	227	280	0.0024
g__Peniophora	74	10	0	0	0	194	278	0.0024
g__Alfaria	0	0	56	0	0	215	271	0.0023
g__Iodophanus	0	0	0	0	268	0	268	0.0023
g__Dokmaia	0	0	4	148	0	115	267	0.0023
g__Clonostachys	0	0	111	73	0	79	263	0.0022
g__Coprinellus	7	6	75	0	0	175	263	0.0022
g__Phaeosphaeria	0	0	44	0	0	217	261	0.0022
g__unclassified_o__Glomerellales	1	1	0	6	247	0	255	0.0022
g__Engyodontium	52	79	0	0	99	0	230	0.0019
g__Pseudocoleophoma	0	0	0	0	221	0	221	0.0019
g__Rhizoctonia	2	11	0	0	110	95	218	0.0018
g__unclassified_f__Phaeosphaeriaceae	26	29	0	65	91	2	213	0.0018
g__Lepista	4	7	55	0	83	54	203	0.0017
g__Coprinopsis	5	6	0	183	0	0	194	0.0016
g__Buckleyzyma	0	0	0	192	0	0	192	0.0016
g__Pseudopithomyces	58	55	0	0	74	0	187	0.0016
g__Phlebia	0	0	0	77	108	0	185	0.0016
g__Coniosporium	0	0	0	0	184	0	184	0.0016
g__Paraphaeosphaeria	0	0	172	0	0	0	172	0.0015
g__Filobasidium	149	22	0	0	0	0	171	0.0014
g__Talaromyces	0	0	0	1	0	165	166	0.0014
g__Schizophyllum	3	4	158	0	0	0	165	0.0014
g__unclassified_o__Russulales	0	4	158	0	0	0	162	0.0014
g__Hamigera	0	0	0	0	162	0	162	0.0014
g__Mrakia	30	42	90	0	0	0	162	0.0014
g__Trametes	6	16	0	104	0	33	159	0.0013
g__unclassified_f__Hydnodontaceae	0	0	0	0	156	0	156	0.0013
g__Colletotrichum	107	49	0	0	0	0	156	0.0013
g__Periconia	43	0	0	0	113	0	156	0.0013
g__Ganoderma	0	0	155	0	0	0	155	0.0013
g__Preussia	0	0	0	0	0	155	155	0.0013
g__Neoceratosperma	0	0	0	0	0	147	147	0.0012
g__Podosphaera	141	5	0	0	0	0	146	0.0012
g__Apiospora	0	0	0	145	0	0	145	0.0012
g__Trichoderma	0	0	0	145	0	0	145	0.0012
g__Knufia	0	0	0	0	0	142	142	0.0012
g__Trichosporon	92	9	35	0	0	0	136	0.0012
g__Acremonium	52	77	0	0	0	0	129	0.0011
g__Bjerkandera	0	0	0	0	118	9	127	0.0011
g__Pyrenochaetopsis	0	0	121	0	0	0	121	0.001
g__Yamadazyma	51	70	0	0	0	0	121	0.001
g__Sporidiobolus	0	0	121	0	0	0	121	0.001
g__unclassified_f__Hyaloscyphaceae	0	0	0	0	0	120	120	0.001
g__Lithophila	7	21	0	0	91	0	119	0.001
g__Toxicocladosporium	4	6	0	0	0	102	112	0.0009
g__Eichleriella	45	67	0	0	0	0	112	0.0009
g__Dissoconium	0	0	0	0	105	0	105	0.0009
g__Phanerochaete	0	0	0	0	0	104	104	0.0009
g__Dioszegia	0	0	0	0	0	103	103	0.0009
g__unclassified_o__Onygenales	0	0	16	87	0	0	103	0.0009
g__Aureobasidium	45	28	0	8	21	0	102	0.0009
g__Cystobasidium	41	56	0	0	0	0	97	0.0008
g__Uwebraunia	0	0	0	0	0	95	95	0.0008
g__Cylindrobasidium	0	0	0	0	82	0	82	0.0007
g__Ustilaginoidea	6	12	63	0	0	0	81	0.0007
g__Kazachstania	0	0	0	80	0	0	80	0.0007
g__Epicoccum	16	16	0	0	0	48	80	0.0007
g__Cerrena	0	0	45	31	0	0	76	0.0006
g__unclassified_f__Chaetomiaceae	0	0	74	0	0	0	74	0.0006
g__unclassified_o__Helotiales	0	0	72	0	0	0	72	0.0006
g__Candelabrochaete	0	0	71	0	0	0	71	0.0006

## Sheet: Type 4
Species_name	21	24	37	4	5	53	57	58	59	61	62	65	SUM	Per
g__Candida	3151	5984	3469	4584	8199	5971	4146	3066	5641	2520	5863	5695	58289	0.2467
g__unclassified_k__Fungi	9297	7214	12699	356	4485	217	6425	339	1380	3768	4882	5860	56922	0.241
g__Aspergillus	3060	430	167	1382	512	375	1110	1007	1809	1408	628	1810	13698	0.058
g__Trichosporon	0	0	1	0	1806	0	0	10540	0	0	0	234	12581	0.0533
g__Pleurotus	90	542	1	1248	156	6328	0	514	78	675	404	1181	11217	0.0475
g__Cladosporium	858	813	476	686	1490	338	704	452	401	1382	1548	800	9948	0.0421
g__unclassified_c__Sordariomycetes	104	493	608	2663	0	454	572	326	0	194	1220	480	7114	0.0301
g__Malassezia	191	1	297	2576	104	105	231	221	538	56	87	260	4667	0.0198
g__Cryptococcus_f__Tremellaceae	175	0	70	1613	0	973	242	130	1091	0	144	78	4516	0.0191
g__Penicillium	0	1	3	2380	0	0	1	127	284	205	0	143	3144	0.0133
g__Agaricus	1621	192	0	0	650	0	0	0	0	0	0	0	2463	0.0104
g__Wallemia	0	3	0	0	0	706	72	425	47	656	403	17	2329	0.0099
g__Phaeosphaeria	0	2	1	0	0	0	273	212	612	271	0	540	1911	0.0081
g__Nigrospora	0	0	0	0	0	0	1744	0	23	75	31	0	1873	0.0079
g__unclassified_f__Dipodascaceae	0	4	0	0	0	0	382	1	0	1129	0	187	1703	0.0072
g__Alternaria	42	410	0	0	0	385	102	32	498	117	0	3	1589	0.0067
g__Rhodotorula	0	682	0	0	80	207	1	235	58	1	0	27	1291	0.0055
g__Dokmaia	0	1	52	0	0	0	649	0	155	214	0	199	1270	0.0054
g__Cercospora	0	0	0	0	0	0	0	1	277	416	414	49	1157	0.0049
g__Trametes	420	252	0	340	0	0	0	114	0	0	0	0	1126	0.0048
g__unclassified_o__Agaricales	0	0	0	0	0	160	0	0	795	142	0	2	1099	0.0047
g__Bipolaris	0	7	0	0	0	0	0	0	0	1002	0	0	1009	0.0043
g__Periconia	0	0	109	0	0	0	190	17	690	0	0	0	1006	0.0043
g__Naganishia	0	0	0	0	0	0	0	0	997	0	0	0	997	0.0042
g__unclassified_p__Basidiomycota	0	827	0	0	0	0	0	37	0	37	94	0	995	0.0042
g__Cystobasidium	0	0	0	0	352	0	193	0	353	49	30	0	977	0.0041
g__Trechispora	0	0	47	0	0	0	870	0	0	0	0	0	917	0.0039
g__Lectera	0	0	0	0	0	0	0	0	879	0	0	0	879	0.0037
g__Stagonosporopsis	0	0	0	0	251	0	0	59	498	0	0	0	808	0.0034
g__Coprinellus	0	0	143	0	0	376	0	0	0	206	0	51	776	0.0033
g__Emmia	107	1	216	179	0	0	0	0	0	178	0	0	681	0.0029
g__Peniophora	0	0	0	152	0	0	0	63	0	311	0	141	667	0.0028
g__Schizophyllum	60	0	0	0	0	381	0	39	0	58	108	0	646	0.0027
g__Colletotrichum	0	180	0	0	0	0	0	29	0	0	0	436	645	0.0027
g__Erythrobasidium	34	0	117	0	487	0	0	0	0	0	3	0	641	0.0027
g__Podosordaria	0	0	1	492	0	0	0	0	0	0	0	106	599	0.0025
g__unclassified_f__Didymellaceae	25	0	98	0	0	0	0	113	244	62	42	0	584	0.0025
g__Ramularia	0	0	0	0	0	547	0	0	0	0	0	0	547	0.0023
g__Talaromyces	113	2	1	0	0	0	0	0	0	272	0	154	542	0.0023
g__Cochliobolus	0	0	0	0	0	0	0	0	0	0	532	0	532	0.0023
g__Acremonium	0	0	0	439	0	72	0	1	0	12	0	0	524	0.0022
g__unclassified_f__Phaeosphaeriaceae	0	0	0	0	0	181	0	75	249	0	1	0	506	0.0021
g__Bjerkandera	0	0	134	0	0	0	26	71	0	251	19	0	501	0.0021
g__Plectosphaerella	0	0	0	0	0	0	422	0	0	65	0	0	487	0.0021
g__Psathyrella	0	0	0	0	276	0	0	0	0	0	0	210	486	0.0021
g__unclassified_p__Ascomycota	0	1	0	0	0	60	4	62	0	154	201	1	483	0.002
g__Coprinopsis	0	159	0	0	0	143	0	146	0	0	0	0	448	0.0019
g__Tausonia	0	0	0	0	0	0	0	0	442	0	0	0	442	0.0019
g__Saccharomyces	0	19	0	158	124	0	0	17	2	2	119	0	441	0.0019
g__Arthrinium	0	0	0	0	0	238	0	0	200	0	0	0	438	0.0019
g__Mortierella	0	0	0	0	0	0	0	0	0	0	404	0	404	0.0017
g__Preussia	0	0	0	0	0	0	0	0	0	0	399	0	399	0.0017
g__Fusarium	0	1	2	0	0	0	0	112	0	103	0	164	382	0.0016
g__Ustilaginoidea	0	0	0	0	0	0	0	39	19	287	0	37	382	0.0016
g__unclassified_o__Dothideales	0	0	0	0	0	0	0	0	0	0	355	0	355	0.0015
g__Phaeosphaeriopsis	2	0	0	0	239	0	0	48	0	0	64	0	353	0.0015
g__unclassified_o__Glomerellales	0	0	0	0	0	135	0	0	0	216	0	0	351	0.0015
g__unclassified_f__Peniophoraceae	0	0	0	0	0	0	0	0	0	348	0	0	348	0.0015
g__Kazachstania	0	0	205	0	0	0	0	0	64	78	0	0	347	0.0015
g__unclassified_o__Pleosporales	0	0	0	0	136	0	0	0	0	0	0	204	340	0.0014
g__unclassified_f__Mycenaceae	0	0	0	0	0	0	0	0	0	0	337	0	337	0.0014
g__Paraphoma	0	0	0	0	0	0	0	0	336	0	0	0	336	0.0014
g__Strelitziana	0	0	0	0	0	0	0	0	150	0	180	0	330	0.0014
g__Iodophanus	0	0	0	0	0	0	0	0	0	316	0	0	316	0.0013
g__Rhizoctonia	0	0	215	0	0	0	0	44	0	54	1	0	314	0.0013
g__Botrytis	0	2	120	0	0	0	0	0	0	189	0	0	311	0.0013
g__unclassified_f__Nectriaceae	0	0	0	0	0	275	0	0	0	33	0	0	308	0.0013
g__Hyphoderma	0	306	0	0	0	0	0	0	0	0	0	0	306	0.0013
g__Acrocalymma	0	302	0	0	0	0	0	2	0	0	0	0	304	0.0013
g__Neoascochyta	0	0	0	0	0	0	295	0	0	0	0	0	295	0.0012
g__Antrodiella	0	286	0	0	0	0	0	0	0	0	0	0	286	0.0012
g__Cutaneotrichosporon	0	0	0	99	0	0	110	60	0	0	0	12	281	0.0012
g__Debaryomyces	0	0	0	141	0	0	0	0	0	37	84	0	262	0.0011
g__unclassified_o__Russulales	0	0	0	0	0	0	0	140	0	120	0	0	260	0.0011
g__Sporormiella	0	0	0	0	0	0	0	0	0	0	0	250	250	0.0011
g__Ophiosphaerella	0	0	0	0	0	20	0	0	149	0	0	78	247	0.001
g__Rhodosporidiobolus	0	0	232	0	0	0	0	0	0	0	0	0	232	0.001
g__Radulomyces	0	0	0	0	232	0	0	0	0	0	0	0	232	0.001
g__unclassified_c__Dothideomycetes	0	0	0	0	0	0	0	0	203	0	28	0	231	0.001
g__Microascus	0	0	0	0	0	0	227	0	0	0	0	0	227	0.001
g__Subulicystidium	0	0	0	0	0	221	0	0	0	0	0	0	221	0.0009
g__unclassified_o__Helotiales	0	0	0	0	0	216	0	0	0	0	0	0	216	0.0009
g__Hanseniaspora	0	2	0	0	0	4	0	0	0	203	1	0	210	0.0009
g__Cryptomarasmius	0	0	0	0	0	0	208	0	0	0	0	0	208	0.0009
g__Calyptella	0	0	0	0	0	203	0	0	0	0	0	0	203	0.0009
g__Scopuloides	0	164	0	0	0	0	0	35	0	0	0	0	199	0.0008
g__Hohenbuehelia	0	193	0	0	0	0	0	0	0	0	0	0	193	0.0008
g__Fuscoporia	0	0	0	0	0	135	0	0	0	58	0	0	193	0.0008
g__unclassified_o__Hypocreales	0	1	0	135	0	0	0	0	0	57	0	0	193	0.0008
g__Podosphaera	0	0	0	0	0	0	0	0	0	0	190	0	190	0.0008
g__Setophoma	0	0	0	0	0	0	181	0	0	0	0	0	181	0.0008
g__Clitopilus	0	0	0	0	0	0	181	0	0	0	0	0	181	0.0008
g__Flammulina	0	0	0	0	0	0	0	0	0	0	92	83	175	0.0007
g__Stemphylium	0	0	0	0	0	0	0	0	0	0	168	0	168	0.0007
g__Aureobasidium	0	0	0	0	78	0	0	0	75	0	1	0	154	0.0007
g__Slooffia	0	0	0	0	0	0	0	0	0	0	144	0	144	0.0006
g__Sarocladium	0	0	0	0	0	96	0	46	0	0	0	0	142	0.0006
g__Gibberella	1	0	0	0	0	0	0	0	0	0	66	74	141	0.0006
g__Phanerochaete	0	0	0	0	0	0	0	1	0	0	140	0	141	0.0006
g__Favolus	0	0	0	0	0	0	55	83	0	0	0	0	138	0.0006

## Sheet: Type 5
Species_name	26	33	45	46	50	6	63	9	SUM	Per
g__Candida	13813	15910	13443	10313	9928	9281	10362	12135	95185	0.6044
g__unclassified_k__Fungi	2084	151	461	1889	2512	1695	229	21	9042	0.0574
g__Cladosporium	690	673	586	1723	552	587	1179	417	6407	0.0407
g__Agaricus	0	0	0	0	0	5370	0	200	5570	0.0354
g__Aspergillus	195	86	47	307	891	349	265	557	2697	0.0171
g__Pleurotus	0	0	360	1338	86	0	858	0	2642	0.0168
g__unclassified_c__Sordariomycetes	0	4	15	1057	97	142	744	0	2059	0.0131
g__Schizophyllum	0	0	0	0	798	0	536	378	1712	0.0109
g__Cryptococcus_f__Tremellaceae	0	16	351	0	768	0	478	92	1705	0.0108
g__Rhodotorula	263	244	0	7	0	158	916	0	1588	0.0101
g__Malassezia	65	336	394	33	1	74	408	267	1578	0.01
g__unclassified_p__Chytridiomycota	0	0	0	0	0	0	0	1392	1392	0.0088
g__unclassified_f__Trichomeriaceae	121	0	489	312	0	70	0	345	1337	0.0085
g__Naganishia	465	424	0	3	0	279	0	0	1171	0.0074
g__Gibberella	91	0	521	0	0	70	0	444	1126	0.0071
g__Penicillium	0	5	1	0	0	0	347	745	1098	0.007
g__unclassified_f__Dipodascaceae	327	0	0	509	0	223	0	0	1059	0.0067
g__Phaeosphaeria	0	41	41	399	0	0	200	249	930	0.0059
g__Hansfordia	0	0	0	0	917	0	0	0	917	0.0058
g__Aureobasidium	91	695	2	6	0	63	21	0	878	0.0056
g__Trichosporon	0	0	0	0	532	0	315	0	847	0.0054
g__unclassified_f__Pseudeurotiaceae	0	0	0	0	0	0	0	833	833	0.0053
g__Flammulina	0	0	742	0	0	0	0	71	813	0.0052
g__Apiotrichum	0	0	807	0	0	0	0	0	807	0.0051
g__unclassified_p__Ascomycota	104	0	0	617	0	66	0	0	787	0.005
g__Geotrichum	464	0	0	0	0	261	0	0	725	0.0046
g__Sistotremastrum	0	0	0	0	624	0	0	0	624	0.004
g__Kodamaea	230	196	0	0	0	143	0	0	569	0.0036
g__Peroneutypa	0	4	0	0	0	0	354	207	565	0.0036
g__unclassified_f__Phaeosphaeriaceae	0	0	0	0	226	0	0	321	547	0.0035
g__Clonostachys	0	0	0	0	0	0	540	0	540	0.0034
g__Alternaria	0	16	503	2	0	0	2	0	523	0.0033
g__Emmia	0	1	0	74	0	0	0	426	501	0.0032
g__Cystobasidium	0	0	0	0	453	0	0	0	453	0.0029
g__unclassified_o__Pleosporales	246	0	0	0	0	157	0	0	403	0.0026
g__Trichoderma	0	0	0	0	0	0	393	0	393	0.0025
g__Strelitziana	0	0	0	0	0	0	0	375	375	0.0024
g__Biatriospora	0	0	0	0	369	0	0	0	369	0.0023
g__unclassified_p__Basidiomycota	117	2	0	2	0	80	165	0	366	0.0023
g__Saccharomyces	0	1	0	351	0	3	0	0	355	0.0023
g__Wallemia	0	20	41	8	0	35	205	0	309	0.002
g__Rhodosporidiobolus	0	20	0	0	247	0	0	0	267	0.0017
g__unclassified_o__Russulales	0	12	254	0	0	0	0	0	266	0.0017
g__Bjerkandera	0	0	0	0	0	0	244	0	244	0.0015
g__Talaromyces	0	0	0	240	1	0	0	0	241	0.0015
g__Colletotrichum	0	15	216	0	0	0	0	0	231	0.0015
g__Peniophora	0	0	0	5	0	0	222	0	227	0.0014
g__Mycenella	0	0	224	0	0	0	0	0	224	0.0014
g__Coprinellus	0	50	0	0	112	35	0	0	197	0.0013
g__Dokmaia	0	8	0	0	0	0	179	0	187	0.0012
g__Trametes	0	7	0	0	0	0	178	0	185	0.0012
g__Coprinopsis	0	30	0	154	0	0	0	0	184	0.0012
g__Claviceps	0	0	0	0	176	0	0	0	176	0.0011
g__Botrytis	0	0	0	0	0	11	0	163	174	0.0011
g__unclassified_o__Saccharomycetales	0	19	3	2	138	1	2	1	166	0.0011
g__unclassified_c__Pucciniomycetes	0	0	0	0	0	163	0	0	163	0.001
g__Phoma	105	0	0	0	0	55	0	0	160	0.001
g__Phyllactinia	86	0	0	0	0	72	0	0	158	0.001
g__Fibroporia	0	0	0	153	0	0	0	0	153	0.001
g__Filobasidium	0	0	1	1	138	0	0	0	140	0.0009
g__Ustilaginoidea	61	19	0	0	0	47	0	0	127	0.0008
g__Symmetrospora	0	1	1	0	0	0	110	0	112	0.0007
g__unclassified_f__Teratosphaeriaceae	0	0	0	109	0	0	0	0	109	0.0007
g__Cryptomarasmius	0	2	0	0	0	0	106	0	108	0.0007
g__Ramularia	0	0	103	0	0	0	0	0	103	0.0007
g__Lepista	0	0	0	0	0	0	87	0	87	0.0006
g__unclassified_f__Didymellaceae	0	16	0	0	70	0	0	0	86	0.0005
g__Lentinula	46	5	0	0	0	32	0	0	83	0.0005
g__Didymella	0	15	0	0	0	62	0	0	77	0.0005
g__unclassified_o__Malasseziales	2	10	0	7	0	5	13	40	77	0.0005
g__Fusarium	0	13	0	2	0	51	0	0	66	0.0004
g__Ceratobasidium	0	62	0	0	0	0	0	0	62	0.0004
g__Sporobolomyces	0	60	0	0	0	0	0	0	60	0.0004
g__Bulleribasidium	0	52	0	0	0	0	0	0	52	0.0003
g__Microascus	0	0	50	0	0	0	0	0	50	0.0003
g__Sarocladium	0	0	0	0	50	0	0	0	50	0.0003
g__unclassified_f__Catabotrydaceae	0	0	0	42	0	0	0	0	42	0.0003
g__Leptospora	0	40	0	0	0	0	0	0	40	0.0003
g__unclassified_o__Capnodiales	0	40	0	0	0	0	0	0	40	0.0003
g__Golubevia	0	1	0	0	0	37	0	0	38	0.0002
g__Auricularia	0	36	0	1	0	0	0	0	37	0.0002
g__Acremonium	0	35	0	0	0	0	0	0	35	0.0002
g__Stagonosporopsis	0	32	0	0	0	0	0	0	32	0.0002
g__Kwoniella	0	32	0	0	0	0	0	0	32	0.0002
g__unclassified_o__Hypocreales	0	24	0	0	0	0	0	0	24	0.0002
g__Pterula	0	19	0	0	0	0	0	0	19	0.0001
g__Diaporthe	0	0	0	0	0	0	17	0	17	0.0001
g__unclassified_o__Tremellales	0	17	0	0	0	0	0	0	17	0.0001
g__unclassified_o__Helotiales	0	16	0	0	0	0	0	0	16	0.0001
g__Gloeophyllum	0	16	0	0	0	0	0	0	16	0.0001
g__Dipodascus	10	0	0	0	0	5	0	0	15	0.0001
g__unclassified_f__Nectriaceae	0	0	14	0	0	0	0	1	15	0.0001
g__Subulicystidium	0	14	0	0	0	0	0	0	14	0.0001
g__Rhizochaete	0	12	0	0	0	0	0	0	12	0.0001
g__Setophoma	0	12	0	0	0	0	0	0	12	0.0001
g__Hannaella	0	11	0	0	0	0	0	0	11	0.0001
g__Papiliotrema	0	10	0	0	0	0	0	0	10	0.0001
g__Eichleriella	0	9	1	0	0	0	0	0	10	0.0001
g__Oxyporus	0	9	0	0	0	0	0	0	9	0.0001
g__Simplicillium	0	0	2	1	0	1	3	2	9	0.0001
