# Supplementary material for: The Crosstalk Between Saliva Bacteria and Fungi in Early Childhood Caries
Source: Front Cell Infect Microbiol. 2022 Feb 14;12:845738. doi: 10.3389/fcimb.2022.845738 (PMC8884336; doi:10.3389/fcimb.2022.845738)
Supplement: Supplementary file 8 [file Table_7.xlsx]

## Sheet: Type 1
Species_name	11	14	15	16	22	23	24	25	29	32	34	35	37	39	42	43	48	50	52	53	54	57	59	62	64	9	SUM	Per
g__Streptococcus	5338	3101	4851	5129	4349	5280	3678	4410	4658	4479	4509	4919	3045	3211	5979	5125	4361	4617	5015	3178	5263	4368	3955	5296	4369	4818	117301	0.2212
g__Neisseria	2805	2669	3469	2820	3931	4674	5621	5525	1687	4258	1951	3431	3301	4179	2246	6045	4288	3770	3401	5072	2980	2188	5512	4669	2919	3748	97159	0.1832
g__Prevotella	714	2114	2217	1510	2195	1324	3724	344	1595	1130	1775	2967	4372	2211	2964	970	1572	741	799	1388	542	3148	1269	1133	1091	2326	46135	0.087
g__Haemophilus	1507	383	1274	814	733	1625	481	1952	1772	809	736	1485	1441	2030	660	2117	772	1625	1924	1165	2317	1923	1711	1639	841	586	34322	0.0647
g__Veillonella	1798	2809	1116	1678	1250	730	461	342	944	742	3117	1627	517	1307	1438	531	1274	372	1882	1148	1417	2378	844	357	1764	713	32556	0.0614
g__Rothia	685	776	491	353	764	928	1765	1992	1308	1731	775	395	1894	1409	1197	585	440	716	1778	1048	1267	911	459	1751	2608	450	28476	0.0537
g__Porphyromonas	1039	306	980	1878	765	786	581	1189	951	1043	539	366	710	833	439	469	1033	3180	1511	1175	650	392	1560	1496	406	337	24614	0.0464
g__TM7x	693	2286	901	888	1365	651	528	214	349	268	1720	462	1550	69	1448	320	430	174	183	736	5	633	105	864	276	2551	19669	0.0371
g__Gemella	570	215	494	571	566	329	475	1411	686	358	389	309	315	448	596	548	434	697	822	468	721	472	358	691	612	322	13877	0.0262
g__Actinomyces	252	547	417	702	301	1097	98	347	2008	758	506	615	100	247	365	161	455	574	373	345	404	324	238	131	787	886	13038	0.0246
g__Alloprevotella	869	511	436	432	689	188	204	113	568	203	509	248	735	375	384	423	418	464	150	689	1156	740	1745	86	53	207	12595	0.0237
g__Leptotrichia	677	1340	474	356	322	114	49	183	1264	770	359	714	328	452	319	205	1013	71	151	205	403	530	220	129	409	292	11349	0.0214
g__Granulicatella	442	202	351	647	401	698	406	516	258	233	462	141	186	375	248	324	466	631	447	288	893	394	596	437	514	174	10730	0.0202
g__Fusobacterium	534	193	324	352	192	348	778	284	367	110	409	224	242	736	89	143	456	693	403	377	185	257	387	223	286	553	9145	0.0172
g__norank_f__norank_o__Saccharimonadales	708	13	346	429	179	102	694	4	35	121	240	475	296	596	352	113	298	241	279	1159	180	91	74	99	0	42	7166	0.0135
g__Lautropia	26	175	162	101	209	156	13	192	50	451	19	177	49	179	104	174	119	118	75	52	256	164	85	266	845	926	5143	0.0097
g__Capnocytophaga	124	67	230	537	68	224	60	341	133	210	115	186	66	97	155	140	214	111	130	145	187	30	218	155	98	320	4361	0.0082
g__Corynebacterium	80	88	91	246	117	30	11	132	129	1148	29	168	55	47	175	91	441	70	196	21	155	58	18	95	171	8	3870	0.0073
g__Selenomonas	27	1094	57	36	78	45	33	11	46	75	947	112	109	58	53	36	149	4	15	184	129	125	10	18	111	120	3682	0.0069
g__Aggregatibacter	238	92	215	5	165	75	30	128	79	221	48	309	225	94	6	278	188	461	1	26	155	71	39	80	54	7	3290	0.0062
g__Campylobacter	46	249	121	34	94	93	40	29	147	51	120	209	79	131	130	76	101	106	1	194	106	97	38	47	293	116	2748	0.0052
g__norank_f__norank_o__Clostridia_UCG-014	68	83	45	7	520	75	38	9	48	112	110	27	57	418	54	8	290	77	35	174	7	74	64	13	29	108	2550	0.0048
g__Bergeyella	206	14	148	49	400	33	13	61	66	26	101	55	109	28	82	44	215	50	50	36	279	44	29	35	62	16	2251	0.0042
g__unclassified_k__norank_d__Bacteria	76	78	129	106	59	147	79	74	241	43	96	165	68	43	52	6	62	169	107	84	26	23	35	110	64	55	2197	0.0041
g__Oribacterium	16	48	34	43	30	72	36	52	65	26	39	26	17	151	30	21	24	70	134	52	62	87	39	20	618	126	1938	0.0037
g__norank_f__norank_o__Absconditabacteriales_SR1	301	7	112	6	31	6	16	11	42	49	60	7	134	7	36	176	173	6	77	498	12	1	84	21	1	11	1885	0.0036
g__Actinobacillus	8	5	22	0	11	23	1	69	13	193	4	3	28	107	168	473	3	0	0	5	64	131	0	49	73	66	1519	0.0029
g__unclassified_o__Lactobacillales	51	42	48	102	51	112	52	50	59	19	53	43	19	39	45	7	50	94	40	43	61	26	54	47	55	19	1281	0.0024
g__Streptobacillus	94	19	70	0	72	2	6	51	20	0	82	6	0	28	22	26	12	5	0	0	54	42	188	146	21	8	974	0.0018
g__Solobacterium	16	60	22	49	40	53	44	6	79	0	46	9	15	106	18	30	10	41	39	46	21	85	11	5	70	17	938	0.0018
g__unclassified_f__Pasteurellaceae	14	28	43	9	28	14	27	54	68	38	16	63	52	49	19	9	11	54	55	51	20	22	42	41	10	25	862	0.0016
g__Moraxella	50	1	300	0	20	0	0	0	0	0	0	26	0	2	0	26	231	0	65	0	57	0	0	0	0	0	778	0.0015
g__Megasphaera	1	128	1	23	22	20	10	0	181	14	130	0	10	2	9	2	2	0	0	9	2	117	7	0	20	0	710	0.0013
g__Lachnoanaerobaculum	22	24	20	72	34	48	18	17	30	11	25	14	8	36	16	9	36	15	50	10	22	32	42	7	37	42	697	0.0013
g__Candidatus_Saccharimonas	7	22	8	13	34	15	39	1	23	12	31	6	37	63	11	25	18	7	6	8	10	68	54	31	121	2	672	0.0013
g__norank_f__Saccharimonadaceae	7	39	31	54	8	8	7	41	5	8	6	55	42	4	26	22	13	7	11	16	5	10	2	67	80	22	596	0.0011
g__Atopobium	3	51	13	50	27	18	18	3	53	5	13	13	32	32	31	11	9	2	4	30	6	79	2	3	49	4	561	0.0011
g__Stomatobaculum	2	57	6	5	16	18	15	3	33	2	55	1	6	22	9	2	16	24	0	24	5	8	13	0	141	26	509	0.001
g__Catonella	17	10	23	10	19	23	10	21	6	4	9	35	17	47	7	26	10	20	19	23	23	16	4	1	64	35	499	0.0009
g__Pseudopropionibacterium	4	8	4	52	32	5	6	17	6	124	0	3	3	1	35	69	15	31	8	0	9	1	20	4	22	14	493	0.0009
g__Eikenella	5	25	17	2	20	3	3	10	16	79	0	8	5	14	28	37	2	34	2	9	21	13	32	27	10	65	487	0.0009
g__Eubacterium_nodatum_group	6	12	10	12	6	32	21	3	20	0	10	5	8	25	11	10	16	13	5	60	2	17	12	2	52	12	382	0.0007
g__unclassified_f__Neisseriaceae	7	24	15	0	10	0	0	8	11	72	3	8	2	5	41	38	2	30	0	10	7	1	59	18	2	3	376	0.0007
g__Cardiobacterium	3	14	9	34	10	4	3	6	3	48	9	2	0	5	80	14	14	27	5	1	19	6	4	5	24	10	359	0.0007
g__norank_f__P5D1-392	27	19	16	18	11	12	8	7	16	1	26	19	3	7	19	2	18	24	10	4	13	4	4	23	10	8	329	0.0006
g__Abiotrophia	5	8	24	40	9	20	21	15	6	17	2	19	3	9	13	5	14	11	7	9	4	8	23	7	2	19	320	0.0006
g__unclassified_p__Firmicutes	3	26	14	17	9	13	7	0	49	5	58	32	8	8	20	1	1	4	5	4	0	13	1	4	15	2	319	0.0006
g__Peptostreptococcus	13	12	15	8	3	15	13	4	19	0	14	9	15	7	2	8	11	5	14	33	10	7	11	1	13	17	279	0.0005
g__unclassified_f__Saccharimonadaceae	13	9	9	26	0	11	9	5	22	0	32	20	7	0	5	6	0	1	2	1	2	2	0	5	24	2	213	0.0004
g__unclassified_c__Actinobacteria	0	49	12	3	1	16	3	5	19	0	13	25	7	5	4	0	0	13	9	9	0	1	0	2	11	3	210	0.0004
g__Centipeda	5	35	9	0	7	0	0	2	1	18	15	10	2	1	4	15	23	3	4	11	30	4	0	1	4	4	208	0.0004
g__Kingella	0	2	9	5	1	5	1	2	4	28	2	6	1	0	11	22	1	21	0	5	38	2	13	8	4	3	194	0.0004
g__Johnsonella	22	7	6	9	13	4	1	8	2	3	7	5	0	1	7	3	30	9	6	3	10	4	8	3	4	17	192	0.0004
g__norank_f__norank_o__norank_c__Gracilibacteria	45	0	31	0	0	5	15	25	0	44	0	2	2	0	0	5	5	0	0	0	3	0	0	1	0	3	186	0.0004
g__Tannerella	0	18	10	14	7	4	2	4	4	15	4	1	2	3	0	7	39	11	3	5	3	6	6	1	9	1	179	0.0003
g__Acinetobacter	0	0	0	0	1	0	0	4	0	9	0	1	0	0	0	160	0	1	0	0	2	0	1	0	0	0	179	0.0003
g__unclassified_c__Bacilli	6	4	7	7	3	2	6	12	13	2	10	10	5	7	8	1	8	10	12	6	4	3	2	11	9	1	169	0.0003
g__Treponema	7	17	7	5	10	3	2	1	1	1	1	5	13	5	1	9	4	3	4	7	2	0	3	2	4	32	149	0.0003
g__Parvimonas	1	1	10	10	5	0	75	0	4	0	0	0	0	0	0	0	0	1	19	5	1	0	4	0	11	1	148	0.0003
g__norank_f__norank_o__JGI_0000069-P22	38	0	0	0	1	0	2	1	2	1	0	0	0	0	5	0	8	10	0	1	25	0	31	0	9	11	145	0.0003
g__Thermus	0	0	0	0	0	0	0	0	0	49	0	0	0	0	0	0	0	0	11	0	2	36	0	0	41	0	139	0.0003
g__norank_f__Lachnospiraceae	0	25	9	0	12	11	1	0	11	0	5	23	7	4	13	0	3	0	0	0	0	5	0	1	0	0	130	0.0002
g__Mogibacterium	0	7	1	4	3	11	3	2	12	1	5	2	2	5	1	2	2	1	3	1	1	14	1	0	17	5	106	0.0002
g__Eubacterium_yurii_group	2	0	3	7	4	3	8	4	0	7	0	1	0	1	0	3	0	2	7	17	3	0	10	1	4	8	95	0.0002
g__norank_f__norank_o__Chloroplast	1	76	0	1	3	0	0	0	1	3	0	0	1	0	0	2	0	0	0	1	0	0	0	0	1	0	90	0.0002
g__F0332	0	9	2	1	0	1	0	5	3	36	0	1	0	0	8	0	1	4	0	0	0	0	1	0	1	5	78	0.0001
g__norank_f__norank_o__RF39	10	5	4	0	14	0	0	0	1	1	4	0	3	2	0	0	6	0	15	0	1	0	0	0	0	12	78	0.0001
g__Butyrivibrio	0	7	1	1	1	9	0	0	5	0	5	0	4	7	12	1	0	0	1	6	3	5	1	0	1	7	77	0.0001
g__Chryseobacterium	0	0	0	0	0	0	0	0	0	3	0	1	0	0	1	63	7	0	0	0	0	0	0	0	0	0	75	0.0001
g__norank_f__Selenomonadaceae	0	0	0	0	0	0	0	0	0	0	0	0	0	0	0	0	1	0	0	0	0	66	0	0	0	0	67	0.0001
g__Peptococcus	2	0	1	3	0	3	1	3	4	0	0	0	0	2	0	3	5	2	3	2	3	0	2	0	16	9	64	0.0001
g__Pseudomonas	0	0	2	0	0	0	0	40	7	0	0	9	0	0	0	0	0	0	0	0	0	0	0	0	0	0	58	0.0001
g__Dolosigranulum	4	0	0	0	7	0	0	0	0	0	0	0	0	0	0	17	1	0	0	0	24	0	0	0	0	0	53	0.0001
g__norank_f__Neisseriaceae	5	0	0	0	0	1	0	0	0	0	0	0	5	0	0	0	0	0	0	0	34	0	0	0	0	0	45	0.0001
g__Arthrobacter	0	0	0	0	0	0	0	0	0	6	0	0	0	0	12	19	0	0	0	0	0	7	0	0	0	0	44	0.0001
g__Comamonas	0	1	1	0	0	2	0	0	2	8	0	2	1	0	6	0	0	7	0	5	0	0	5	0	0	1	41	0.0001
g__unclassified_c__Gammaproteobacteria	0	1	8	1	0	1	4	0	7	0	1	14	0	0	0	0	0	0	1	0	0	0	0	0	1	1	40	0.0001
g__unclassified_c__Bacteroidia	3	3	2	0	0	0	1	0	7	0	1	5	0	1	2	2	0	1	1	5	1	1	0	1	0	3	40	0.0001
g__unclassified_f__Selenomonadaceae	1	12	2	0	0	2	1	0	1	7	0	2	1	0	0	1	4	0	0	0	2	0	0	1	0	1	38	0.0001
g__F0058	1	2	1	0	4	1	0	0	0	1	0	0	2	1	0	1	20	0	2	0	0	0	0	0	1	1	38	0.0001
g__Deinococcus	0	0	0	0	0	0	0	2	0	18	0	0	4	0	4	0	0	0	1	1	0	0	0	0	1	4	35	0.0001
g__unclassified_f__Lachnospiraceae	2	3	0	0	2	0	0	1	3	11	0	0	3	0	1	1	4	1	0	0	0	0	1	0	1	1	35	0.0001
g__Dialister	0	0	1	0	3	2	2	2	0	5	1	0	3	0	0	6	0	0	0	0	0	0	1	1	6	0	33	0.0001
g__norank_f__env.OPS_17	0	0	0	0	0	0	0	0	0	0	0	0	0	0	33	0	0	0	0	0	0	0	0	0	0	0	33	0.0001
g__unclassified_f__Peptostreptococcaceae	0	2	1	0	0	1	0	0	0	0	2	0	0	0	0	0	1	21	0	0	2	0	0	0	0	1	31	0.0001
g__unclassified_f__Prevotellaceae	1	0	5	0	1	0	0	0	9	0	1	6	2	1	0	0	1	0	0	0	1	0	0	0	0	1	29	0.0001
g__unclassified_o__Saccharimonadales	1	0	2	0	0	0	5	0	1	0	1	2	0	0	0	0	12	0	1	3	0	0	0	0	0	0	28	0.0001
g__Simonsiella	5	0	0	0	20	0	0	0	0	0	0	0	0	0	0	0	0	0	0	0	0	0	0	0	0	0	25	0
g__Amnipila	8	0	5	1	0	2	0	0	1	0	0	0	0	0	0	0	2	2	2	0	1	0	1	0	0	0	25	0
g__Alysiella	1	1	0	0	0	1	2	0	0	2	0	1	0	0	3	0	1	4	3	0	3	0	0	0	0	3	25	0
g__unclassified_o__Bacteroidales	0	0	1	1	0	1	2	1	12	0	0	4	1	0	0	0	0	0	1	0	0	0	0	1	0	0	25	0
g__Scardovia	0	0	0	0	1	0	0	0	0	0	0	0	4	0	0	0	0	0	0	0	0	0	0	6	12	0	23	0
g__unclassified_o__Veillonellales-Selenomonadales	1	4	0	0	0	0	0	0	3	0	12	1	0	0	0	0	0	0	0	0	0	1	0	0	0	1	23	0
g__Shuttleworthia	0	0	0	0	3	0	4	1	0	0	1	0	2	0	0	1	0	0	0	0	0	0	0	0	11	0	23	0
g__Enhydrobacter	0	0	0	0	0	0	0	0	0	9	0	0	0	1	3	3	0	0	0	0	1	1	0	1	1	0	20	0
g__unclassified_o__Burkholderiales	0	0	3	0	1	1	0	0	1	0	0	5	0	1	1	0	0	2	0	0	0	0	0	2	0	1	18	0
g__unclassified_f__Enterobacteriaceae	0	0	0	0	0	0	0	0	0	0	0	0	0	0	0	18	0	0	0	0	0	0	0	0	0	0	18	0
g__Enterobacter	0	0	0	0	0	0	0	0	0	0	0	0	0	0	6	11	0	0	0	0	0	0	0	0	0	0	17	0
g__Aestuariimicrobium	0	0	1	0	0	0	0	0	0	0	0	0	0	0	0	0	0	11	0	0	0	0	5	0	0	0	17	0
g__Serratia	0	0	1	0	0	0	0	12	2	0	0	1	0	0	0	0	0	0	0	0	0	0	0	0	0	0	16	0

## Sheet: Type 2
Species_name	12	13	17	19	20	26	28	36	41	46	47	49	55	6	60	61	SUM	Per
g__Streptococcus	5480	7568	8046	7073	6239	7381	8687	6217	6114	8103	6178	6466	6652	6818	5639	7263	109924	0.3368
g__Neisseria	2277	3429	3189	2966	1337	3986	2368	1915	3657	2645	2302	4313	2338	2314	6315	2350	47701	0.1462
g__Prevotella	607	961	1100	1644	1236	719	771	2113	1127	776	2263	1168	1113	3118	750	2076	21542	0.066
g__Haemophilus	1122	852	1039	1192	1997	1368	666	1027	2368	1959	815	958	877	896	2001	1169	20306	0.0622
g__Porphyromonas	1328	815	374	903	829	615	926	1396	1285	868	812	1052	867	371	1151	978	14570	0.0446
g__Rothia	3692	999	319	495	1171	568	504	1530	379	423	587	765	288	978	187	1270	14155	0.0434
g__Gemella	1107	608	544	956	807	677	894	876	403	1357	371	841	432	478	700	1234	12285	0.0376
g__Alloprevotella	73	663	198	827	444	577	1209	953	37	368	2015	1323	1022	423	888	224	11244	0.0345
g__Veillonella	407	443	659	718	1368	399	567	1164	393	349	580	1175	723	1406	259	388	10998	0.0337
g__Actinomyces	780	629	1084	323	1172	410	358	312	498	442	507	65	1016	484	208	223	8511	0.0261
g__Granulicatella	964	567	644	402	314	471	547	652	303	397	232	557	752	382	409	912	8505	0.0261
g__TM7x	6	728	634	566	367	278	285	339	105	447	372	0	1080	303	75	111	5696	0.0175
g__Leptotrichia	283	73	273	232	837	216	341	313	427	145	849	58	227	306	103	255	4938	0.0151
g__Lautropia	240	89	362	392	55	350	605	93	875	422	132	565	340	186	72	118	4896	0.015
g__Fusobacterium	224	392	320	406	307	125	222	325	241	178	136	115	351	89	371	202	4004	0.0123
g__Aggregatibacter	19	88	31	80	132	124	115	72	381	189	301	12	445	81	164	190	2424	0.0074
g__norank_f__norank_o__Saccharimonadales	41	124	84	20	96	292	36	48	72	59	465	11	336	334	174	133	2325	0.0071
g__Corynebacterium	344	44	27	47	79	90	68	110	418	270	106	45	94	74	15	154	1985	0.0061
g__Capnocytophaga	294	125	51	67	97	125	101	68	259	86	112	36	207	82	95	84	1889	0.0058
g__unclassified_k__norank_d__Bacteria	80	144	153	160	161	103	221	53	129	107	41	85	78	80	120	106	1821	0.0056
g__Bergeyella	70	38	20	61	123	337	59	34	89	35	186	96	65	203	57	72	1545	0.0047
g__unclassified_o__Lactobacillales	95	105	104	63	45	88	98	58	79	62	33	102	80	58	60	85	1215	0.0037
g__Campylobacter	15	52	122	58	130	33	56	86	38	31	126	68	199	44	49	74	1181	0.0036
g__norank_f__Saccharimonadaceae	276	96	5	8	24	133	14	9	66	56	77	2	73	93	2	41	975	0.003
g__norank_f__norank_o__Clostridia_UCG-014	112	10	38	46	60	42	43	58	30	79	156	9	62	50	78	49	922	0.0028
g__Streptobacillus	4	48	6	27	128	214	21	37	24	49	5	30	17	134	11	19	774	0.0024
g__Actinobacillus	61	25	120	42	24	101	0	2	0	75	54	0	0	57	65	91	717	0.0022
g__Oribacterium	40	75	89	44	56	16	37	25	73	34	34	34	68	21	43	9	698	0.0021
g__unclassified_f__Pasteurellaceae	12	26	33	27	52	40	30	4	76	22	47	7	47	31	62	19	535	0.0016
g__Solobacterium	16	28	74	21	43	0	21	60	18	16	59	12	59	17	27	6	477	0.0015
g__Eikenella	2	83	16	42	4	12	24	7	7	42	69	7	37	16	14	80	462	0.0014
g__Selenomonas	13	7	89	14	55	31	15	23	18	2	39	20	38	42	7	33	446	0.0014
g__Abiotrophia	15	37	20	8	3	56	9	9	99	27	21	20	31	44	35	3	437	0.0013
g__norank_f__norank_o__Absconditabacteriales_SR1	0	5	4	16	32	61	15	74	22	23	3	124	12	24	2	0	417	0.0013
g__norank_f__P5D1-392	7	29	20	25	32	25	43	24	5	17	7	36	15	18	12	60	375	0.0011
g__Lachnoanaerobaculum	56	40	27	16	30	6	8	17	10	3	15	22	36	14	18	10	328	0.001
g__unclassified_f__Neisseriaceae	14	30	9	48	9	8	19	0	3	23	58	12	39	2	9	18	301	0.0009
g__Megasphaera	0	4	19	10	99	4	12	23	2	11	11	0	5	39	10	20	269	0.0008
g__Stomatobaculum	0	22	82	15	15	1	14	15	7	3	18	19	5	22	5	4	247	0.0008
g__Eubacterium_nodatum_group	7	27	58	18	17	4	3	36	7	4	5	17	33	4	4	2	246	0.0008
g__Atopobium	5	7	11	16	30	1	7	35	9	11	28	11	10	28	6	4	219	0.0007
g__Catonella	14	33	26	27	9	2	31	13	11	4	7	8	13	4	13	2	217	0.0007
g__Pseudopropionibacterium	12	14	7	4	4	56	6	2	17	17	12	1	22	23	0	17	214	0.0007
g__Candidatus_Saccharimonas	13	29	13	15	17	15	3	3	18	9	15	7	13	19	2	7	198	0.0006
g__unclassified_c__Bacilli	6	7	9	23	19	11	38	8	6	17	5	9	5	9	11	15	198	0.0006
g__Peptostreptococcus	48	10	12	6	7	3	2	31	8	2	1	22	28	3	5	2	190	0.0006
g__Kingella	8	25	3	20	3	12	17	4	23	2	15	7	7	18	1	20	185	0.0006
g__Cardiobacterium	9	11	5	13	5	13	8	0	45	5	12	3	14	7	3	27	180	0.0006
g__unclassified_p__Firmicutes	4	14	23	11	34	8	13	2	8	9	7	4	14	17	2	6	176	0.0005
g__unclassified_f__Saccharimonadaceae	18	13	5	8	14	10	11	0	0	41	1	16	14	5	1	8	165	0.0005
g__Johnsonella	2	23	3	7	2	10	7	9	1	5	2	16	12	5	36	1	141	0.0004
g__Tannerella	6	8	1	5	4	4	1	8	7	4	17	6	28	6	6	9	120	0.0004
g__norank_f__norank_o__Chloroplast	0	0	0	1	104	0	1	0	0	0	0	0	0	0	0	0	106	0.0003
g__norank_f__Lachnospiraceae	0	7	29	3	10	1	1	9	1	3	18	1	1	5	4	2	95	0.0003
g__Centipeda	0	3	0	0	4	14	0	5	17	1	6	1	2	6	5	27	91	0.0003
g__F0332	1	6	0	5	2	10	11	0	32	7	5	1	0	6	0	2	88	0.0003
g__Treponema	21	1	16	0	5	4	5	2	1	1	3	4	4	4	0	9	80	0.0002
g__Moraxella	0	9	0	8	0	4	10	0	0	36	0	0	0	3	1	0	71	0.0002
g__Deinococcus	0	1	20	16	0	1	29	0	0	0	0	0	0	1	0	0	68	0.0002
g__Parvimonas	3	4	1	1	14	0	5	25	0	0	0	13	0	0	0	0	66	0.0002
g__unclassified_c__Gammaproteobacteria	0	0	2	1	5	12	9	1	0	0	1	1	0	6	0	26	64	0.0002
g__unclassified_c__Actinobacteria	6	1	3	5	17	2	6	1	0	2	1	0	1	13	1	3	62	0.0002
g__Pseudomonas	0	0	0	7	3	27	8	10	0	0	0	0	0	6	0	0	61	0.0002
g__Mogibacterium	3	9	14	3	5	1	1	10	0	0	4	0	2	5	1	0	58	0.0002
g__F0058	0	0	0	0	0	6	2	4	30	0	0	2	0	4	0	2	50	0.0002
g__Simonsiella	0	0	0	0	0	0	0	0	0	0	0	0	0	0	10	38	48	0.0001
g__Comamonas	0	6	0	2	2	9	1	0	2	8	0	4	1	4	3	6	48	0.0001
g__Butyrivibrio	0	1	2	12	3	2	2	1	3	1	3	1	11	4	1	0	47	0.0001
g__norank_f__norank_o__JGI_0000069-P22	3	0	4	2	5	13	2	0	0	0	2	0	5	6	0	4	46	0.0001
g__norank_f__norank_o__RF39	0	0	21	3	3	0	1	4	2	0	4	0	1	0	0	3	42	0.0001
g__Tsukamurella	0	0	0	17	0	0	21	0	0	0	0	0	0	0	0	0	38	0.0001
g__Dialister	4	2	1	0	2	0	0	2	1	2	1	0	10	0	1	5	31	0.0001
g__Gordonia	0	0	29	0	0	0	0	0	0	0	0	0	0	0	0	0	29	0.0001
g__unclassified_c__Bacteroidia	2	0	2	6	3	1	3	2	0	0	0	5	2	1	1	0	28	0.0001
g__unclassified_o__Burkholderiales	0	1	1	3	1	4	9	0	1	1	0	0	1	4	1	0	27	0.0001
g__Peptococcus	2	1	0	2	2	0	3	6	0	0	1	0	8	0	0	1	26	0.0001
g__Eubacterium_yurii_group	3	2	2	2	1	5	1	2	1	0	1	2	0	3	0	0	25	0.0001
g__unclassified_o__Bacteroidales	0	2	0	3	3	3	6	0	0	0	1	2	1	2	1	0	24	0.0001
g__Sphingobium	0	0	0	7	0	0	16	0	0	0	0	0	0	0	0	0	23	0.0001
g__unclassified_f__Prevotellaceae	0	0	0	8	4	0	5	2	0	1	0	0	0	1	1	0	22	0.0001
g__Amnipila	0	0	7	0	1	0	0	7	2	0	0	0	0	0	0	0	17	0.0001
g__Alysiella	0	0	1	9	0	0	6	0	0	0	0	0	0	0	0	0	16	0
g__unclassified_o__Saccharimonadales	0	0	0	0	1	5	2	0	0	0	0	0	1	4	2	1	16	0
g__unclassified_f__Selenomonadaceae	0	0	0	0	2	6	2	1	3	0	0	0	0	1	0	1	16	0
g__Sneathia	13	0	2	0	0	0	0	0	0	0	0	0	0	0	0	0	15	0
g__Scardovia	0	0	11	0	0	0	0	0	0	0	0	0	0	0	3	0	14	0
g__Lentimicrobium	0	0	3	1	0	0	2	0	0	0	0	1	0	1	0	6	14	0
g__norank_f__Selenomonadaceae	0	0	0	0	0	0	0	0	0	0	11	0	0	1	0	1	13	0
g__Aestuariimicrobium	0	0	0	0	0	5	0	0	0	4	0	0	0	4	0	0	13	0
g__unclassified_f__Lachnospiraceae	0	2	0	0	3	0	2	2	1	0	0	0	0	0	2	0	12	0
g__Tahibacter	0	0	0	4	0	0	8	0	0	0	0	0	0	0	0	0	12	0
g__norank_f__norank_o__norank_c__Gracilibacteria	0	0	1	2	0	0	1	7	0	0	0	0	0	0	0	0	11	0
g__norank_f__Neisseriaceae	0	0	0	0	0	7	0	0	0	0	0	0	0	3	0	0	10	0
g__Pseudoxanthomonas	0	0	3	2	0	0	4	0	0	0	0	0	0	0	0	0	9	0
g__unclassified_f__Cardiobacteriaceae	0	0	0	0	0	0	0	0	0	0	9	0	0	0	0	0	9	0
g__Chryseobacterium	0	2	3	0	0	1	0	0	0	0	0	0	2	1	0	0	9	0
g__Thermus	0	0	0	0	0	0	0	0	1	0	0	0	1	0	7	0	9	0
g__Rhodococcus	0	1	1	1	0	1	1	0	0	0	1	0	2	1	0	0	9	0
g__Acinetobacter	0	2	0	0	0	2	1	0	0	0	0	0	0	1	0	2	8	0
g__Filifactor	0	0	3	2	1	0	0	0	0	1	0	0	0	0	0	0	7	0

## Sheet: Type 3
Species_name	21	27	3	31	33	4	45	5	56	58	63	65	8	SUM	Per
g__Prevotella	4069	6374	6489	6287	5389	4718	7517	3781	2379	4882	3155	5604	1113	61757	0.2329
g__Streptococcus	4244	6799	3447	4607	5278	3665	2818	4038	5773	3040	2649	3680	5459	55497	0.2093
g__Veillonella	2066	1389	2474	2101	2342	3121	885	1550	2303	2183	3027	999	2312	26752	0.1009
g__Neisseria	3000	1470	262	1402	1437	1226	2347	1662	1021	4699	2720	1368	968	23582	0.0889
g__TM7x	1	218	68	2	1	1241	403	1645	2803	1	3266	329	2557	12535	0.0473
g__Rothia	1437	410	1938	1086	993	686	560	872	357	574	597	1343	579	11432	0.0431
g__Haemophilus	1101	736	1046	804	588	402	822	798	776	986	322	2461	285	11127	0.042
g__Leptotrichia	831	218	108	121	556	246	633	980	1291	259	1107	584	2606	9540	0.036
g__Actinomyces	279	376	590	644	565	375	514	393	675	109	410	732	1344	7006	0.0264
g__Alloprevotella	259	190	222	577	493	1034	682	375	203	1162	358	165	157	5877	0.0222
g__Gemella	385	365	496	194	346	525	343	184	200	572	138	727	302	4777	0.018
g__Selenomonas	281	43	546	1	563	202	208	1005	141	39	961	40	474	4504	0.017
g__Granulicatella	581	319	352	557	250	280	168	338	210	290	244	223	198	4010	0.0151
g__Porphyromonas	359	284	706	112	125	530	194	427	143	365	150	242	234	3871	0.0146
g__Lautropia	22	26	33	798	120	37	217	262	237	76	5	341	166	2340	0.0088
g__Fusobacterium	297	30	116	32	98	252	158	185	127	151	177	215	108	1946	0.0073
g__Megasphaera	20	118	152	219	226	333	72	24	99	89	62	27	330	1771	0.0067
g__Campylobacter	41	27	9	210	87	169	80	173	366	80	71	35	61	1409	0.0053
g__norank_f__norank_o__Saccharimonadales	8	89	0	0	41	113	708	34	72	0	16	9	4	1094	0.0041
g__Corynebacterium	115	152	72	4	26	42	96	249	12	34	21	186	71	1080	0.0041
g__Oribacterium	69	33	161	117	67	59	76	71	141	63	76	40	84	1057	0.004
g__Atopobium	42	90	122	74	127	88	26	73	67	29	143	42	40	963	0.0036
g__norank_f__norank_o__Clostridia_UCG-014	20	15	3	0	0	185	142	106	145	8	155	1	44	824	0.0031
g__Stomatobaculum	37	15	70	23	102	75	12	28	190	45	14	9	202	822	0.0031
g__Solobacterium	40	15	56	23	57	86	31	73	152	52	74	1	76	736	0.0028
g__Capnocytophaga	75	29	50	31	20	98	90	132	12	35	44	19	66	701	0.0026
g__Lachnoanaerobaculum	76	26	172	38	64	25	26	45	31	93	20	44	37	697	0.0026
g__Actinobacillus	0	0	0	1	6	2	0	18	0	33	0	580	2	642	0.0024
g__unclassified_k__norank_d__Bacteria	60	48	32	27	26	31	32	84	53	69	56	32	83	633	0.0024
g__unclassified_o__Lactobacillales	84	52	42	53	31	21	27	55	24	31	18	25	35	498	0.0019
g__norank_f__Saccharimonadaceae	4	60	8	0	122	0	9	186	2	0	2	14	64	471	0.0018
g__Streptobacillus	19	50	0	72	85	1	96	0	10	65	18	11	17	444	0.0017
g__Candidatus_Saccharimonas	1	21	144	0	0	54	5	45	55	1	87	8	12	433	0.0016
g__Eubacterium_nodatum_group	8	4	128	28	7	26	32	44	31	12	28	11	14	373	0.0014
g__Bergeyella	53	63	7	36	2	31	33	36	28	41	10	18	12	370	0.0014
g__Aggregatibacter	15	119	1	0	3	11	33	95	18	23	5	14	21	358	0.0014
g__unclassified_p__Firmicutes	32	15	20	8	17	18	6	11	14	21	32	9	48	251	0.0009
g__Catonella	51	1	16	4	9	3	33	33	41	13	4	6	13	227	0.0009
g__norank_f__norank_o__Absconditabacteriales_SR1	8	2	7	0	6	90	54	0	2	6	22	2	1	200	0.0008
g__norank_f__Lachnospiraceae	17	5	55	0	20	21	10	1	19	0	2	6	33	189	0.0007
g__norank_f__P5D1-392	16	18	8	10	13	17	1	10	9	20	18	6	18	164	0.0006
g__Peptostreptococcus	4	2	58	6	2	26	12	17	6	17	1	4	6	161	0.0006
g__Eikenella	19	1	8	3	6	24	4	6	0	20	2	34	13	140	0.0005
g__unclassified_f__Pasteurellaceae	18	10	6	10	3	9	7	7	12	26	4	12	6	130	0.0005
g__Mogibacterium	16	5	35	1	4	6	7	15	7	5	5	13	4	123	0.0005
g__Tannerella	4	2	1	1	0	6	14	55	2	6	3	6	5	105	0.0004
g__Butyrivibrio	12	3	0	0	9	9	35	7	8	1	8	4	8	104	0.0004
g__Johnsonella	13	0	2	9	4	9	33	4	18	2	3	1	5	103	0.0004
g__Abiotrophia	7	10	22	3	10	5	4	19	9	7	0	0	7	103	0.0004
g__Pseudopropionibacterium	1	6	3	7	0	51	10	1	4	11	5	1	2	102	0.0004
g__Centipeda	2	3	0	1	3	19	3	53	3	3	2	0	6	98	0.0004
g__unclassified_f__Neisseriaceae	19	3	3	0	9	2	1	10	0	21	1	5	24	98	0.0004
g__Moraxella	86	0	0	4	1	0	6	0	0	0	1	0	0	98	0.0004
g__Cardiobacterium	6	2	0	2	4	22	10	13	1	5	0	9	16	90	0.0003
g__unclassified_f__Saccharimonadaceae	0	11	0	0	0	31	9	10	15	5	2	0	1	84	0.0003
g__unclassified_c__Actinobacteria	9	4	8	14	0	2	2	5	0	3	21	6	5	79	0.0003
g__Kingella	2	3	3	2	5	10	4	15	1	3	10	19	1	78	0.0003
g__Thermus	0	0	0	16	0	0	0	0	36	0	1	23	0	76	0.0003
g__unclassified_c__Bacilli	6	1	8	3	6	3	1	3	2	6	2	5	7	53	0.0002
g__Treponema	14	2	0	1	1	4	4	0	0	0	1	9	2	38	0.0001
g__F0332	4	3	0	0	11	3	0	0	1	0	0	6	3	31	0.0001
g__Scardovia	0	1	9	0	0	0	0	10	3	0	0	5	0	28	0.0001
g__norank_f__Selenomonadaceae	0	0	0	0	1	0	0	0	2	0	17	2	4	26	0.0001
g__unclassified_f__Selenomonadaceae	0	0	0	2	0	2	1	9	0	0	0	0	11	25	0.0001
g__norank_f__norank_o__RF39	0	0	0	0	0	0	18	0	0	0	0	0	3	21	0.0001
g__unclassified_o__Veillonellales-Selenomonadales	1	0	0	0	1	1	0	0	1	0	13	0	2	19	0.0001
g__Parvimonas	8	0	0	1	0	0	1	5	1	0	0	0	0	16	0.0001
g__Dialister	1	2	0	0	0	1	0	0	7	0	0	3	0	14	0.0001
g__F0058	0	0	0	0	0	1	1	0	0	0	2	6	4	14	0.0001
g__Eubacterium_yurii_group	0	1	0	1	0	2	3	0	2	0	0	4	0	13	0
g__norank_f__norank_o__norank_c__Gracilibacteria	10	0	0	0	0	0	0	1	0	0	0	0	0	11	0
g__Lactobacillus	0	0	3	0	0	0	0	0	1	0	4	1	0	9	0
g__unclassified_f__Peptostreptococcaceae	0	0	0	0	0	0	0	9	0	0	0	0	0	9	0
g__unclassified_f__Prevotellaceae	1	0	0	0	1	0	0	0	0	6	0	0	0	8	0
g__unclassified_c__Bacteroidia	1	0	1	0	0	2	1	0	1	0	1	0	0	7	0
g__Peptococcus	1	0	0	0	0	1	2	1	2	0	0	0	0	7	0
g__unclassified_f__Lachnospiraceae	4	1	0	0	0	1	0	0	0	0	0	0	0	6	0
g__unclassified_o__Burkholderiales	0	0	0	0	1	0	0	2	3	0	0	0	0	6	0
g__Family_XIII_UCG-001	0	0	0	0	0	2	3	0	0	0	0	0	0	5	0
g__norank_f__norank_o__JGI_0000069-P22	1	1	0	0	0	0	0	0	1	0	0	0	1	4	0
g__Pseudomonas	0	1	0	0	3	0	0	0	0	0	0	0	0	4	0
g__Bifidobacterium	0	0	0	0	0	0	0	0	1	0	0	3	0	4	0
g__Acinetobacter	0	0	0	0	0	3	0	0	1	0	0	0	0	4	0
g__unclassified_p__Actinobacteriota	0	1	0	0	0	0	0	0	0	0	2	0	0	3	0
g__Anoxybacillus	0	0	0	0	0	0	0	0	2	0	0	1	0	3	0
g__Vulcaniibacterium	0	0	0	1	0	0	0	0	1	0	0	1	0	3	0
g__Fretibacterium	0	0	0	0	0	0	0	0	0	0	3	0	0	3	0
g__norank_f__Neisseriaceae	0	0	0	0	3	0	0	0	0	0	0	0	0	3	0
g__Meiothermus	0	0	0	0	0	0	0	0	2	0	0	1	0	3	0
g__unclassified_o__Micrococcales	2	0	0	0	0	0	0	0	1	0	0	0	0	3	0
g__unclassified_f__Veillonellaceae	0	0	0	0	0	0	0	0	2	0	0	0	0	2	0
g__unclassified_c__Gammaproteobacteria	0	1	0	1	0	0	0	0	0	0	0	0	0	2	0
g__Enhydrobacter	1	0	0	1	0	0	0	0	0	0	0	0	0	2	0
g__Geobacillus	0	0	0	0	0	0	0	0	0	0	0	2	0	2	0
g__Cutibacterium	0	0	0	1	0	0	0	0	0	0	0	0	1	2	0
g__unclassified_f__Leptotrichiaceae	0	0	0	1	0	0	1	0	0	0	0	0	0	2	0
g__norank_f__Prevotellaceae	0	0	0	0	0	0	0	0	2	0	0	0	0	2	0
g__Alysiella	0	0	0	0	1	0	0	0	0	0	0	1	0	2	0
g__TM7a	0	1	0	0	1	0	0	0	0	0	0	0	0	2	0
g__Eubacterium_brachy_group	2	0	0	0	0	0	0	0	0	0	0	0	0	2	0
