# Supplementary material for: The Crosstalk Between Saliva Bacteria and Fungi in Early Childhood Caries
Source: Front Cell Infect Microbiol. 2022 Feb 14;12:845738. doi: 10.3389/fcimb.2022.845738 (PMC8884336; doi:10.3389/fcimb.2022.845738)
Supplement: Supplementary file 9 [file Table_8.xlsx]

## Sheet: Sheet1
species		Spearman correlation coefficient					p value
		Age	gender	dmfs	dmft	Caries_Severity	Age	gender	dmfs	dmft	Caries_Severity
Bacteria	Streptococcus	-0.404956	-0.0287085	-0.320849	-0.316255	-0.334503	0.036139	0.886966	0.102729	0.10803	0.0881188
	Actinomyces	-0.111638	0.00956949	-0.28782	-0.295234	-0.28469	0.579321	0.962216	0.145447	0.134902	0.150072
	Bergeyella	-0.233089	-0.11971	-0.313067	-0.298757	-0.26708	0.241978	0.552015	0.111827	0.130091	0.178065
	Prevotella	0.0584188	0.19139	0.0997148	0.0975748	0.148448	0.772247	0.338914	0.620704	0.628258	0.459927
	Fusobacterium	0.269349	0.00957095	0.459167	0.419698	0.499191	0.174268	0.962211	0.015984	0.0293028	0.00803032
Fungi	Naganishia	-0.36626	-0.274049	-0.314955	-0.327453	-0.273268	0.0602472	0.166582	0.109566	0.0954525	0.167842
	Peroneutypa	-0.419719	0.175292	-0.158703	-0.154352	-0.190952	0.029294	0.381821	0.429147	0.442067	0.340042
	Leptospora	0.00419968	0.0262794	-0.138213	-0.148195	-0.111247	0.983413	0.896477	0.491767	0.460701	0.58066
	Pseudopithomyces	-0.0737183	-0.0464387	-0.0605504	-0.060394	-0.0506938	0.714795	0.818085	0.764164	0.764757	0.801729
	unclassified_o__Malasseziales	-0.0121211	-0.438492	-0.500192	-0.4989	-0.518844	0.952152	0.0221423	0.00788503	0.008073	0.00555513
	Neocosmospora	-0.0608547	-0.278632	-0.467103	-0.465897	-0.489862	0.763012	0.159322	0.0140317	0.0143151	0.00949584
	Aspergillus	-0.13366	0.401918	0.306694	0.294607	0.336152	0.506277	0.0376944	0.119711	0.135772	0.0864662
	Wallemia	-0.313347	0.173178	0.030202	0.044634	0.0406284	0.111489	0.387679	0.881126	0.825045	0.840538
	unclassified_o__Saccharomycetales	-0.165676	0.16564	0.10281	0.115322	0.0315731	0.408877	0.408979	0.609847	0.566785	0.875769
	Debaryomyces	0.054602	0.20472	0.191206	0.215708	0.141144	0.786778	0.305683	0.339387	0.279875	0.482535
	Hannaella	0.0897716	0.177767	0.161277	0.170186	0.140537	0.656106	0.37503	0.421601	0.396058	0.484439
	Clonostachys	0.0285783	0.315579	0.233401	0.232798	0.21818	0.887476	0.108827	0.24133	0.242583	0.274266
	Tausonia	-0.250673	0.0282372	0.0672934	0.0527698	0.182514	0.207254	0.88881	0.738758	0.793778	0.362199
	Vishniacozyma	-0.0776764	0.170275	-0.148069	-0.147686	-0.169691	0.700162	0.395806	0.461087	0.462258	0.397453
	Sterigmatomyces	-0.0911538	0.218839	-0.0373594	-0.0372629	-0.0618115	0.651139	0.272785	0.853226	0.853601	0.759394
	unclassified_f__Metschnikowiaceae	0.0143479	0.185755	0.141963	0.141596	0.205443	0.943374	0.353591	0.479974	0.48112	0.30394
	Engyodontium	0.0456693	0.0788948	0.0832751	0.08306	0.100025	0.821051	0.695678	0.679641	0.680425	0.619614
	Lepista	0.0449573	0.105166	0.106732	0.106456	0.0335344	0.823797	0.601634	0.596202	0.597157	0.868117
	Alfaria	0.214787	0.252795	0.259675	0.259004	0.133622	0.281983	0.203306	0.190861	0.19205	0.506399
	Toxicocladosporium	0.183798	0.0788948	0.141769	0.141403	0.100025	0.358775	0.695678	0.480578	0.481724	0.619614
	unclassified_k__Fungi	0.274049	0.200959	0.2312	0.210523	0.206508	0.166583	0.314846	0.245923	0.291875	0.301387
