# Supplementary material for: The Crosstalk Between Saliva Bacteria and Fungi in Early Childhood Caries
Source: Front Cell Infect Microbiol. 2022 Feb 14;12:845738. doi: 10.3389/fcimb.2022.845738 (PMC8884336; doi:10.3389/fcimb.2022.845738)
Supplement: Supplementary file 10 [file Table_9.xlsx]

## Sheet: Sheet1
Spearman correlation coefficient
name	Naganishia	Peroneutypa	Leptospora	Pseudopithomyces	g__unclassified_o__Malasseziales	Neocosmospora	Aspergillus	Wallemia	g__unclassified_o__Saccharomycetales	Debaryomyces	Hannaella	Clonostachys	Tausonia	Vishniacozyma	Sterigmatomyces	g__unclassified_f__Metschnikowiaceae	Engyodontium	Lepista	Alfaria	Toxicocladosporium	g__unclassified_k__Fungi
Streptococcus	0.372979	0.487262	0.393986	0.252811	0.259329	0.230097	0.187424	0.388528	0.329451	0.271117	0.145164	0.173366	0.127452	0.193558	0.145016	0.158007	0.141489	0.239855	0.0134395	-0.00447397	-0.296093
Actinomyces	0.258366	0.537106	0.350061	0.138256	0.29184	0.192571	0.284493	0.199174	0.15105	0.0261209	0.127774	0.382524	0.254904	0.208372	0.223829	0.475996	0.0631948	0.265015	0.259383	0.355121	-0.340049
Bergeyella	0.277032	0.498506	0.347644	0.30736	0.271634	0.0583095	0.263938	0.414163	0.187868	0.228958	0.436581	0.312298	0.173521	0.407178	0.223549	0.230273	0.138799	0.438112	0.283791	0.187491	-0.281961
Prevotella	-0.628755	-0.210561	-0.481166	-0.0622152	-0.14592	0.115542	-0.312576	-0.448679	-0.285317	-0.127002	-0.0589728	-0.413283	-0.223829	-0.0730782	-0.0819655	-0.154057	-0.10402	-0.290175	-0.36018	-0.0553654	0.529304
Fusobacterium	0.2325	-0.0618358	0.225026	0.0948186	-0.0476392	-0.433597	0.260418	0.196903	-0.0456949	-0.0240979	0.167115	0.0981627	0.277689	-0.164451	-0.0344578	0.277542	0.260089	0.0595536	-0.00201624	0.178986	-0.0577011

## Sheet: Sheet2
p value
name	Naganishia	Peroneutypa	Leptospora	Pseudopithomyces	g__unclassified_o__Malasseziales	Neocosmospora	Aspergillus	Wallemia	g__unclassified_o__Saccharomycetales	Debaryomyces	Hannaella	Clonostachys	Tausonia	Vishniacozyma	Sterigmatomyces	g__unclassified_f__Metschnikowiaceae	Engyodontium	Lepista	Alfaria	Toxicocladosporium	g__unclassified_k__Fungi
Streptococcus	0.0553464	0.00994212	0.0420093	0.203277	0.191474	0.248246	0.349205	0.0451997	0.0933291	0.171349	0.470023	0.387156	0.526398	0.333365	0.47048	0.431199	0.481454	0.228189	0.946954	0.98233	0.133718
Actinomyces	0.193187	0.00386692	0.07345	0.491629	0.139659	0.335885	0.150367	0.319253	0.452009	0.897099	0.525343	0.0489268	0.199434	0.296948	0.261723	0.012083	0.75417	0.181572	0.191378	0.0691073	0.0826555
Bergeyella	0.16183	0.00813109	0.0755967	0.118867	0.170501	0.772662	0.18342	0.0317353	0.348043	0.250662	0.0227978	0.112757	0.386726	0.0350336	0.262335	0.247874	0.489913	0.0222714	0.15142	0.34903	0.15419
Prevotella	0.000443719	0.291786	0.0110572	0.757868	0.467688	0.566039	0.11242	0.0189026	0.149138	0.527872	0.770144	0.0321365	0.261723	0.717171	0.684421	0.44295	0.605623	0.142036	0.0649669	0.783866	0.00452518
Fusobacterium	0.243203	0.759302	0.259114	0.63804	0.813463	0.0238526	0.189549	0.324917	0.820952	0.905031	0.404761	0.626179	0.160796	0.412398	0.864518	0.161028	0.190129	0.767941	0.992037	0.37171	0.774974
